# Supplementary material for: Caveolin-1 Is a Critical Determinant of Autophagy, Metabolic Switching, and Oxidative Stress in Vascular Endothelium
Source: PLoS One. 2014 Feb 3;9(2):e87871. doi: 10.1371/journal.pone.0087871 (PMC3912129; doi:10.1371/journal.pone.0087871)
Supplement: Table S1 — Metabolite profile of endothelial cells 72 h after transfection with control, caveolin-1, or PKA siRNA. Data Set 1 shows the raw values and Data Set 2 shows the normalized and imputed values for metabolites analyzed following siRNA-mediated knockdown using control, caveolin-1, or PKA siRNA in endothelial cells. These data provide the basis for the heat maps shown in Figure 5 and 6. (XLSX) [file pone.0087871.s001.xlsx]

## Sheet: OrigScale(cells)
Table S1: Metabolite profile of endothelial cells 72 hr after transfection with control, caveolin-1 or PKA siRNA										SAMPLE_NAME	HARV-00838	HARV-00839	HARV-00840	HARV-00841	HARV-00842	HARV-00843	HARV-00844	HARV-00845	HARV-00846	HARV-00847	HARV-00848	HARV-00849	HARV-00850	HARV-00851	HARV-00852	HARV-00853	HARV-00854	HARV-00855
										SAMPLE_ID	1180722	1180723	1180724	1180725	1180726	1180727	1180728	1180729	1180730	1180731	1180732	1180733	1180734	1180735	1180736	1180737	1180738	1180739
Data Set 1: Raw values										CLIENT_IDENTIFIER	1	2	3	4	5	6	7	8	9	10	11	12	13	14	15	16	17	18
										GROUP_DESC	sc_siRNA	sc_siRNA	sc_siRNA	sc_siRNA	sc_siRNA	sc_siRNA	Caveolin_1_siRNA	Caveolin_1_siRNA	Caveolin_1_siRNA	Caveolin_1_siRNA	Caveolin_1_siRNA	Caveolin_1_siRNA	PKA_siRNA	PKA_siRNA	PKA_siRNA	PKA_siRNA	PKA_siRNA	PKA_siRNA
										BRADFORD_PROTEIN	8.031	7.937	5.734	11.583	14.932	8.971	9.141	6.09	4.661	4.741	4.741	5.02	8.649	5.77	5.279	6.763	7.19	2.657
BIOCHEMICAL	SUPER_PATHWAY	SUB_PATHWAY	COMP_ID	PLATFORM	RI	MASS	PUBCHEM	CAS	KEGG	Group HMDB_ID	Ctrl	Ctrl	Ctrl	Ctrl	Ctrl	Ctrl	Cav1_KD	Cav1_KD	Cav1_KD	Cav1_KD	Cav1_KD	Cav1_KD	PKA_KD	PKA_KD	PKA_KD	PKA_KD	PKA_KD	PKA_KD
1,2-dipalmitoylglycerol	Lipid	Diacylglycerol	35727	GC/MS	2638.5	313.3	99931	40290-32-2;		HMDB07098	260514	254996	145035	34348	364212	494000	425592	311880	109831	396196	473104	153037	110051	92076	379914	209882	353504	200803
1-arachidonoylglycerophosphocholine*	Lipid	Lysolipid	33228	LC/MS Pos	5554	544.3			C05208		206748	191702	329136	423835	159798	806086	525052	267340	187345	262506	173475	165872	142944	297435	215799	251435	259384	281765
1-arachidonoylglycerophosphoethanolamine*	Lipid	Lysolipid	35186	LC/MS Neg	5731	500.3				HMDB11517	40844	37833	29294	29510	56277	50226	30082	33465	41023	50063	33352	71501	36395	35656	28953	36428	27552	36280
1-arachidonoylglycerophosphoinositol*	Lipid	Lysolipid	34214	LC/MS Neg	5479	619.4					507939	517912	388919	590744	547462	468238	565518	747148	603224	1166563	479410	606058	414506	313077	268041	311037	290186	365202
1-docosahexaenoylglycerophosphocholine*	Lipid	Lysolipid	33822	LC/MS Pos	5518	568.4					142568	129932	205927	237400	132319	435425	330671	166569	176533	159184	132861	82846	107810	197421	144897	161158	146996	179096
1-docosapentaenoylglycerophosphocholine*	Lipid	Lysolipid	37231	LC/MS Pos	5584	570.4					192167	187213	180847	290936	141995	664879	396974	181169	174966	264647	139934	130314	101301	198779	151114	159948	180162	146514
1-eicosadienoylglycerophosphocholine*	Lipid	Lysolipid	33871	LC/MS Pos	5696	548.3					165995	129872	114519	193942	114075	269512	137289	131910	153682	180983	110238	64901	131141	123962	155676	150827	144421	126168
1-eicosatrienoylglycerophosphocholine*	Lipid	Lysolipid	33821	LC/MS Pos	5600	546.4					240699	218046	383009	461334	233109	722687	384166	229664	184489	307515	138425	129443	104713	260299	117828	195890	196583	87504
1-heptadecanoylglycerophosphocholine	Lipid	Lysolipid	33957	LC/MS Pos	5750	510.4		50930-23-9;		HMDB12108	238463	158681	141675	259747	229881	418939	200348	209346	144393	309372	175833	162606	102842	95508	232453	225712	234856	126490
1-linoleoylglycerophosphocholine	Lipid	Lysolipid	34419	LC/MS Pos	5574	520.4	11988421		C04100		315123	257716	623363	777536	244058	1116037	765159	405323	351956	355761	228320	202121	245341	451600	217987	288495	301684	258617
1-myristoylglycerophosphocholine	Lipid	Lysolipid	35626	LC/MS Pos	5481	468.3	460604	20559-16-4;		HMDB10379	1088814	934092	1238329	1212195	1021213	1941688	1381171	1167552	1242838	912318	881686	767450	1088977	1291592	1130657	1024918	1364070	742881
1-octadecanol	Lipid	Fatty alcohol, long chain	21128	GC/MS	1957.7	327.3	8221	112-92-5;	D01924	HMDB02350	4421926	3290912	1438431	1638184	3752580	4872524	1991324	2555888	990098	1132757	1940712	1889723	1048930	1097406	1730025	1216113	1660810	628870
1-oleoylglycerol (1-monoolein)	Lipid	Monoacylglycerol	21184	GC/MS	2181.2	397.4	5283468	111-03-5;		HMDB11567	219566	133974	183133	259317	178887	230313	107871	132938	112297	104729	127790	169426	142173	164442	65432	81099	85392	37622
1-oleoylglycerophosphocholine	Lipid	Lysolipid	33960	LC/MS Pos	5700	522.4	16081932	19420-56-5;			10149356	9365465	7986367	8894589	10070057	15271556	9551772	8279327	8151513	8478511	5850183	6050340	6449711	6661933	6401217	5653087	7308441	4081045
1-oleoylglycerophosphoethanolamine	Lipid	Lysolipid	35628	LC/MS Neg	5928	478.3	9547071	89576-29-4;		HMDB11506	143421	73912	96565	177180	144702	141105	66220	55450	98011	93094	103622	76379	99519	66945	76813	86947	88585	50339
1-oleoylglycerophosphoinositol*	Lipid	Lysolipid	36602	LC/MS Neg	5577	597.4					470702	351694	292744	341419	666964	459960	781744	668346	295367	689920	502981	1079497	268387	167986	234688	193526	294237	137620
1-oleoylglycerophosphoserine	Lipid	Lysolipid	19260	LC/MS Neg	5690	522.3	9547099				326149	225205	237688	343320	206563	184922	279970	339155	394092	343722	272584	294986	159465	155111	165649	127257	152993	136349
1-palmitoleoylglycerophosphocholine*	Lipid	Lysolipid	33230	LC/MS Pos	5524	494.3					696835	727831	1144452	1439661	544772	2010973	1200144	834059	951305	571665	483280	509760	567187	998446	552267	465709	563174	431636
1-palmitoylglycerol (1-monopalmitin)	Lipid	Monoacylglycerol	21127	GC/MS	2119.5	371.3	14900	542-44-9;			335768	206406	294498	320955	416565	430243	354139	409720	247783	416010	349061	278616	188704	165701	257178	200078	282901	89366
1-palmitoylglycerophosphocholine	Lipid	Lysolipid	33955	LC/MS Pos	5671	496.4	86554	17364-16-8;			7267726	5886629	6411095	7729472	7708483	13230768	9494144	7929696	6066812	8221157	6806557	5790231	5063800	5749763	5835284	6397338	7749622	4150849
1-palmitoylglycerophosphoethanolamine	Lipid	Lysolipid	35631	LC/MS Neg	5940	452.3	9547069			HMDB11503	35643	17621	39074	79221	39526	46151	20597	22668	25070	22249	31564	40804	29971	23811	25933	34930	29731	23151
1-palmitoylglycerophosphoinositol*	Lipid	Lysolipid	35305	LC/MS Neg	5573	571.3					134389	68261	94517	121598	179883	201387	207977	190444	84167	253967	207026	320595	78073	42502	65565	77087	93960	50438
1-palmitoylplasmenylethanolamine*	Lipid	Lysolipid	39270	LC/MS Neg	6153	436.4					123322	60512	95561	179282	104702	112998	81611	87443	57330	61388	65911	63471	70544	52215	50931	37236	58538	30304
1-pentadecanoylglycerophosphocholine*	Lipid	Lysolipid	37418	LC/MS Pos	5563	482.3					45852	45003	81861	115251	42084	185048	116154	87511		57280	40491	51928		77598	38891	71480	43236	46793
1-stearoylglycerol (1-monostearin)	Lipid	Monoacylglycerol	21188	GC/MS	2186.6	399.4	24699	123-94-4;	D01947		404517	350039	298069	370722	459170	488480	361031	371744	251943	223006	363935	374823	263489	215091	256892	177068	269636	72437
1-stearoylglycerophosphocholine	Lipid	Lysolipid	33961	LC/MS Pos	5844	524.4	497299	19420-57-6;			5058823	3664178	2903781	4079120	5138891	8571728	5214321	5033965	3994117	4861731	4051696	3761201	2594471	2408490	3585713	3487806	4408256	1877764
1-stearoylglycerophosphoethanolamine	Lipid	Lysolipid	34416	LC/MS Pos	5842	482.3	9547068	69747-55-3;		HMDB11130	1220099	796843	989258	1058829	1128186	1919889	1035316	944287	703671	820828	706387	996870	631827	530133	675908	745479	841517	463067
1-stearoylglycerophosphoinositol	Lipid	Lysolipid	19324	LC/MS Neg	5800	599.4		796963-93-4;			1406005	1398811	791832	1075712	2244847	1857342	2112500	1974089	1151298	1574368	1322068	2391018	823629	722754	931023	824262	1016751	401136
10-heptadecenoate (17:1n7)	Lipid	Long chain fatty acid	33971	LC/MS Neg	5558	267.3	5312435	29743-97-3;			1002973	1270529	827000	1153533	1449496	1217342	1467905	1541492	1044279	1448834	966079	1882574	1060831	949743	775426	674027	777979	633785
10-nonadecenoate (19:1n9)	Lipid	Long chain fatty acid	33972	LC/MS Neg	5775	295.4	5312513	73033-09-7;			584869	553074	394313	472317	580139	500631	607212	789616	457786	657864	481031	599174	450453	377224	341332	290767	366608	320244
13-methylmyristic acid	Lipid	Fatty acid, branched	38293	LC/MS Neg	5498	241.3	151014	2485-71-4;			395547	584160	371218	453773	584521	383250	581855	659184	558164	645766	532017	704913	527370	486680	481054	541098	434443	598602
13-octadecenoate (18:1n5)	Lipid	Long chain fatty acid	17804	GC/MS	1993.4	339.3	5312441	13126-39-1;			432972	341866	324146	477097	379647	350647	310729	252432	325547	280052	242176	356475	266072	350684	222058	192266	213065	180432
15-methylpalmitate (isobar with 2-methylpalmitate)	Lipid	Fatty acid, branched	38768	LC/MS Neg	5698	269.4					449285	494910	390329	451415	565937	464339	554206	633562	438484	610180	452685	681318	432547	402357	369148	380228	360974	425260
2-aminoadipate	Amino acid	Lysine metabolism	6146	GC/MS	1686.5	260.1	469	542-32-5;1118-90-7;	C00956	HMDB00510	663022	642350	326147	505812	1753672	1572203	476997	533509	343071	493905	1094127	576823	474626	685279	907996	786279	929224	169534
2-arachidonoylglycerophosphocholine*	Lipid	Lysolipid	35256	LC/MS Pos	5524	544.3					1885246	1736684	2698555	3462511	1692842	5024122	3431636	2180371	1620207	2545287	1565946	1330331	1622868	2636809	1840531	1926066	1840339	1863772
2-arachidonoylglycerophosphoethanolamine*	Lipid	Lysolipid	34656	LC/MS Pos	5525	502.3					3585514	3473439	6240307	7143319	3189157	6396071	4758044	3485067	3864438	3019771	2796936	4612124	3148737	4859205	2919017	3095753	2597978	2257197
2-arachidonoylglycerophosphoinositol*	Lipid	Lysolipid	38077	LC/MS Neg	5456	619.3					521319	321334	304491	423499	512864	409185	415739	435809	289515	432578	336498	236354	257823	212969	208357	165044	137056	120278
2-docosahexaenoylglycerophosphocholine*	Lipid	Lysolipid	35883	LC/MS Pos	5507	568.3					1310779	1227065	1780414	2199943	1232043	3283623	2145805	1493254	1188564	1672756	1073627	701902	963222	1461534	1160999	1134747	1216731	1215049
2-docosahexaenoylglycerophosphoethanolamine*	Lipid	Lysolipid	34258	LC/MS Pos	5512	526.2					4667769	4572595	5887334	7229280	3962089	6882566	5884677	4884615	4478107	4333493	4277096	3166933	3727588	4941711	4072688	3848236	3461208	3909176
2-docosapentaenoylglycerophosphocholine*	Lipid	Lysolipid	37366	LC/MS Pos	5532	570.3					789459	604589	1117534	1818787	601802	2585536	1586395	831720	594429	969385	552092	315785	423849	927521	557940	675866	686182	667182
2-docosapentaenoylglycerophosphoethanolamine*	Lipid	Lysolipid	34875	LC/MS Pos	5548	528.2					3845364	3701065	6607742	8089540	3089848	9949299	6128139	3929587	3821373	3291839	2977412	2719402	3036062	5375881	3161013	3382167	3245185	2874313
2-eicosatrienoylglycerophosphocholine*	Lipid	Lysolipid	35884	LC/MS Pos	5565	546.3					300987	301990	574363	705233	275575	1369850	788030	438550	270033	480212	273750	252447	164296	460643	256921	231734	256867	232576
2-hydroxypalmitate	Lipid	Fatty acid, monohydroxy	35675	LC/MS Neg	5508	271.3	92836	764-67-0;			465267	274705	428340	583560	256414	367828	188917	214447	204381	159836	155175	179512	237652	148900	107917	77391	108485	81092
2-hydroxystearate	Lipid	Fatty acid, monohydroxy	17945	LC/MS Neg	5705	299.4	69417	629-22-1;	C03045		218267	158476	198638	286037	188956	185287	113055	113677	120904	88934	88236	153769	138947	94175	102062	68756	78831	81735
2-linoleoylglycerol (2-monolinolein)	Lipid	Monoacylglycerol	32536	GC/MS	2169	408.3	5365676	3443-82-1;		HMDB11538	6390			18313	8779		11768	7231				5051	14996	3790		5819
2-linoleoylglycerophosphocholine*	Lipid	Lysolipid	35257	LC/MS Pos	5544	520.4					988528	862657	1380206	1986168	701558	2502926	1897510	1275523	1193570	1193375	691324	716626	697606	1281769	710226	694964	676599	568066
2-linoleoylglycerophosphoethanolamine*	Lipid	Lysolipid	34666	LC/MS Pos	5541	478.3					222246	206763	540648	724825	162593	431130	301022	173334	337140	145604	119184	539509	188486	358022	133173	107371	114907	83905
2-myristoylglycerophosphocholine*	Lipid	Lysolipid	35681	LC/MS Pos	5450	468.3					2120871	1626079	1863966	1870172	2066726	3222102	2879157	2615325	2536005	1953070	1972595	1678301	1784601	1871897	2132781	1864774	2598946	1203838
2-oleoylglycerol (2-monoolein)	Lipid	Monoacylglycerol	35848	GC/MS	2170	410.1	5319879	3443-84-3;			26492		19876		15354	20732					24745		20900	23835
2-oleoylglycerophosphocholine*	Lipid	Lysolipid	35254	LC/MS Pos	5640	522.4					8235909	6768658	8807561	11134097	6993187	15979174	10891929	7774693	6004339	7531839	5441412	7474382	4373196	5898243	3969173	4568785	5234564	2559557
2-oleoylglycerophosphoethanolamine*	Lipid	Lysolipid	35683	LC/MS Pos	5625	480.2					1817859	1565081	3261567	3715078	1286787	3245577	1774032	1070012	1414348	1045026	843041	2678733	1433492	2071487	754147	816420	997843	491997
2-oleoylglycerophosphoinositol*	Lipid	Lysolipid	37232	LC/MS Neg	5571	597.5					164108	160278	72400	118368	211496	135114	414500	317005	102528	386926	221574	324279	82104	55972	60600	48426	71283	59723
2-oleoylglycerophosphoserine*	Lipid	Lysolipid	37948	LC/MS Neg	5577	522.3					554256	357836	358714	534791	328170	398174	381561	469027	407017	382135	370158	335603	248664	190506	168299	138605	218471	100678
2-palmitoleoylglycerophosphocholine*	Lipid	Lysolipid	35819	LC/MS Pos	5482	494.3					2465262	2236034	2836230	3187546	2441792	4419146	3871720	3343267	3456377	2215257	1699177	3007446	2072149	2557739	1585489	1404245	2097239	941691
2-palmitoleoylglycerophosphoethanolamine*	Lipid	Lysolipid	34871	LC/MS Pos	5487	452.1					590677	573002	1089561	1176182	382173	936035	604425	445212	840432	277285	212771	1452826	644862	710682	245788	242635	271977	165832
2-palmitoylglycerol (2-monopalmitin)	Lipid	Monoacylglycerol	33419	GC/MS	2108	129	123409	23470-00-0;			348418	271691	241192	455291	527060	497764	414867	558909	154809	449194	470413	321666	240402	214628	161193	184977	233354	85918
2-palmitoylglycerophosphocholine*	Lipid	Lysolipid	35253	LC/MS Pos	5604	496.3					5592030	4627265	7817771	9600244	4697043	14656618	9428081	5444648	3786363	5783953	3711498	3347323	3079125	5470630	3402159	3759975	4096999	2370452
2-palmitoylglycerophosphoethanolamine*	Lipid	Lysolipid	35684	LC/MS Pos	5598	454.2					1231488	1060719	2036595	2339893	713255	2589338	1230145	602361	796729	537394	393835	925663	664340	1170511	393436	500648	519804	220576
2-stearoylglycerophosphocholine*	Lipid	Lysolipid	35255	LC/MS Pos	5780	524.4	10208382				382900	244096	370482	426517	246850	460683	512475	299202	235786	498824	247835	182587	172997	217619	255054	298049	195531	198289
2-stearoylglycerophosphoinositol*	Lipid	Lysolipid	39223	LC/MS Neg	5751.6	599.4					52021	41949	27636	37622	127147	60274	67339	67526	43258	52604	36713		25004	20470	31375	25582	30965	22125
3'-dephosphocoenzyme A	Cofactors and vitamins	Pantothenate and CoA metabolism	18289	LC/MS Neg	2010	686.2	444485	3633-59-8;	C00882	HMDB01373	38860	34936	17291	15013	72898	48524	8459	9603	12990	24094	19167	10169	16726	21140	26719	37635	31897	7614
3-hydroxybutyrate (BHBA)	Lipid	Ketone bodies	542	GC/MS	1203.5	116.9	441	625-72-9;	C01089	HMDB00357					113648						105897	108814		80139
3-phosphoglycerate	Carbohydrate	Glycolysis, gluconeogenesis, pyruvate metabolism	40264	GC/MS	1754	357.1		80731-10-8;	C00597	HMDB00807	912149	878846	422644	544505	1235867	1284098	219855	279125	264524	103760	232015	357354	411170	505901	658883	379982	511618	47283
5-methylthioadenosine (MTA)	Amino acid	Polyamine metabolism	1419	LC/MS Pos	2427	298.1	439176	2457-80-9;	C00170	HMDB01173	31681	36993			53329	57012	58266	35486	25203	52348	45263	28856			41786	33658	26775	20976
5-oxoproline	Amino acid	Glutathione metabolism	1494	LC/MS Neg	744	128.2	7405	98-79-3;	C01879	HMDB00267	84551	79167	43080	54017	118183	114878	36588	42363	42811	46993	60785	29911	40586	49262	56479	60808	66815	24076
6-keto prostaglandin F1alpha	Lipid	Eicosanoid	20476	LC/MS Neg	4180	369.3	5280888	58961-34-8;58962-34-8;	C05961	HMDB02886	200874	188341	170820	196855	211095	287019	123884	152489	69074	59058	106351	216364	168097	188413	113486	79083	108257	44829
6-phosphogluconate	Carbohydrate	Nucleotide sugars, pentose metabolism	15442	LC/MS Neg	588	275.1	91493	921-62-0;53411-70-4;	C00345	HMDB01316	103009	39505	24504	10272	91323	84289	14506	51392	5753	18642	50818	3736	37653	65725	50752	39621	49109	15368
7-beta-hydroxycholesterol	Lipid	Sterol/Steroid	35092	GC/MS	2340	456.4	473141	566-27-8;	C03594	HMDB06119	50573	19340	27942	52082	29633	67086	17438	25615	36353	19935	16261	10565		46480	28766	15472	25500
7-dehydrocholesterol	Lipid	Sterol/Steroid	40398	GC/MS	2330.5	325.3	439423	434-16-2;	C01164	HMDB00032	196901	120179	307004	398253	111348	106119			132436			141227	348485	317443	118704	102109	148919
9-HODE	Lipid	Long chain fatty acid	37373	LC/MS Neg	5259	295.3	5312830	73543-67-6;	C14767	HMDB04670	117692	130324	96470	116826	141508	131628	77601	88213	63583	68073	65064	136542	96809	113648	61120	50522	75152	29730
acetylcarnitine	Lipid	Carnitine metabolism	32198	LC/MS Pos	1203	204.2	7045767	5080-50-2;	C02571	HMDB00201	140736	116629	109042	82573	190916	156132	105786	110613	55619	62223	77843	111702	97464	101026	86681	94310	92282	38349
acetylphosphate	Energy	Oxidative phosphorylation	15488	GC/MS	1263	211	186	94249-01-1;	C00227	HMDB01494	3499335	2984780	2961956	2736591	2147420	1567210	2290992	2975107	2968242	2717131	1756971	1583449	1916229	2619163	2094721	2920613	3113714	1757628
adenine	Nucleotide	Purine metabolism, adenine containing	554	GC/MS	1804.2	264	190	73-24-5;	C00147	HMDB00034	78517	58160	21878	33553	98907	79017	58326	41418	11170	68708	60667	37850	18004	18668	40213	47820	31238
adenosine	Nucleotide	Purine metabolism, adenine containing	555	LC/MS Pos	1650	268.1	60961	58-61-7;	C00212	HMDB00050	79639	82338	32562		43094	72151	92386	77888	18068	23706	115077		60004	76722	74940	76766	95129	44331
adenosine 2'-monophosphate (2'-AMP)	Nucleotide	Purine metabolism, adenine containing	36815	LC/MS Neg	1497	346.1		130-49-4;	C00946	HMDB11617	321717	164674	56123	17444	288053	265170	220529	245762		139015	191327		65295	119584	75394	131640	103285	57986
adenosine 3'-monophosphate (3'-AMP)	Nucleotide	Purine metabolism, adenine containing	35142	LC/MS Pos	1451	348.1	15938966	84-21-9;	C01367	HMDB03540	1762824	1606035	747923	394729	1513313	2102093	1281651	1301689	65055	500421	1062423	32017	1013910	1513760	1038939	1129185	1195531	892837
adenosine 5'-diphosphate (ADP)	Nucleotide	Purine metabolism, adenine containing	3108	LC/MS Neg	800	426.1	6022	20398-34-9;	C00008	HMDB01341	13638	14351	8679	11651	22166	17589	4532	10244	11472	15876	14796	7181	11805	20167	10113	8491	13176	12010
adenosine 5'-monophosphate (AMP)	Nucleotide	Purine metabolism, adenine containing	32342	LC/MS Pos	1210	348.1	15938965	149022-20-8;	C00020	HMDB00045	282313	402099	143183	159717	303562	499708	78475	111468	78694	101320	45111	127019	281520	300418	325544	205931	344219	302695
adenosine 5'diphosphoribose	Cofactors and vitamins	Nicotinate and nicotinamide metabolism	558	LC/MS Neg	964	558.1	4475880	68414-18-6;	C00301	HMDB01178	64404	62618	22890	26963	69892	61568	14846	18703	11686	10366	19220	15541	32789	36352	40903	41636	55721	13847
adrenate (22:4n6)	Lipid	Long chain fatty acid	32980	LC/MS Neg	5684	331.3	5282844	2091-25-0;	C16527	HMDB02226	1565038	1815281	1206837	1600260	1885585	1503324	2880849	2905237	1422027	2445531	1831412	2962453	1771655	1357730	1215934	1107694	1469823	1150701
alanine	Amino acid	Alanine and aspartate metabolism	1126	GC/MS	1147.6	115.9	59507311724	56-41-7;	C00041	HMDB00161	25098380	17659054	30302516	36118632	22646728	21740404	16856740	29922978	19893290	8715034	18475326	23748950	16394988	14945441	10171479	9983835	11805312	3493823
alanylalanine	Peptide	Dipeptide	15129	LC/MS Pos	757	161.1	54603626992112	1948-31-8;	C00993	HMDB03459	28909		78190		62941		510302	370919	400696	332448	421104	49194				56925		59882
alanylarginine	Peptide	Dipeptide	37096	LC/MS Neg	1079	244.1	9964828						9898	5286			120466	66711	77135	70755	76872							6513
alanylisoleucine	Peptide	Dipeptide	37118	LC/MS Pos	2011	203.1	4173585246008				61635		34012				201476	97836	93788	288052	166076	30804				39443	33630
alanylleucine	Peptide	Dipeptide	37093	LC/MS Pos	2150	203	259583				39141	38423	117487	110808	76645		2183117	722395	1139483	2082330	1054547	53589	36756	35496	62117	65273	53844	86535
alanyllysine	Peptide	Dipeptide	42008	GC/MS	2050.5	116.1	4130575	68973-27-3;									508487	509164	226370	290810	302179
alanylmethionine	Peptide	Dipeptide	37065	LC/MS Pos	1596	221	985095242543					35101	27353	35310	20035	22413	218709	70016	121856	430755	128769						31216	20970
alanylphenylalanine	Peptide	Dipeptide	38679	LC/MS Pos	2422	237.2	2080	3061-90-3;			34641	23390	94148	57714	39943	21508	571350	238839	392058	639519	368854			36065		43961		37428
alanylthreonine	Peptide	Dipeptide	37085	LC/MS Pos	708	191	426318						25156	11181			109561	105847	111243	92939	96777	10380		26422				18527
alanyltyrosine	Peptide	Dipeptide	37098	LC/MS Neg	1642	251	5723194099800						3272				19287	12760	19237	18251	17267							3292
alanylvaline	Peptide	Dipeptide	37084	LC/MS Pos	1513	189	137276				47592	19180	57031	59998	26841		664270	427358	376898	515379	514023	55206				28422		42572
alpha-tocopherol	Cofactors and vitamins	Tocopherol metabolism	1561	GC/MS	2305.4	502.5	14985	59-02-9;10191-41-0;	C02477	HMDB01893	45153	29923	61502	77485	67431	74836	44628	33343	26205	12685	20461	47817	57760	44561	9795	24527	41375	9662
arachidate (20:0)	Lipid	Long chain fatty acid	1118	GC/MS	2071.2	369.3	10467	506-30-9;	C06425	HMDB02212	93925	41832	100849	118159	112189	117482	102869	83899	56598	58499	74841	113903	63092	53719	104532	68296	91097	53387
arachidonate (20:4n6)	Lipid	Long chain fatty acid	1110	LC/MS Neg	5525	303.4	444899	506-32-1;	C00219	HMDB01043	8670812	10220518	7417878	9685317	11274215	9005299	13200141	13428693	9243277	11877283	10986348	11813570	10732362	9421450	8727660	7102287	8486107	8330608
arginine	Amino acid	Urea cycle; arginine-, proline-, metabolism	1638	LC/MS Neg	728	173.2	5246487232	1119-34-2;	C00062	HMDB00517	95093	55782	137411	149938	75741	51023	154987	194030	167692	92319	145876	122061	73387	60832	40613	49056	46620	34188
arginylphenylalanine	Peptide	Dipeptide	41485	LC/MS Pos	1795	322.2	4441256	2047-13-4;			19276		38926	42451	20929		220125	129479	212347	171705	131565	21448				19574	15516	35861
arginylproline	Peptide	Dipeptide	41394	LC/MS Pos	785.8	272.2	332964	2418-69-1;					47712	32035		13844	191874	177074	115594	93204	78206	19737					17055
asparagine	Amino acid	Alanine and aspartate metabolism	512	GC/MS	1617.5	188	62676992089	70-47-3;	C00152	HMDB00168	1735374	1299231	715007	897538	1622273	875263	594391	876271	785752	311837	726318	576522	672110	982312	663615	588295	667029	219795
aspartate	Amino acid	Alanine and aspartate metabolism	15996	GC/MS	1529.7	232	5960	56-84-8;	C00049	HMDB00191	10154937	8876050	7236540	9651542	14944974	14981187	8548679	12188250	5519051	4844028	7316897	7863620	5551641	6690391	8051661	5174205	7785602	1930169
aspartylleucine	Peptide	Dipeptide	40068	LC/MS Pos	2310	247.2	332962	3062-14-4;			48922		49016	66171	58340	54797	60704	70746	83335	175491	75428	38775	41799	39015		57320
azelate (nonanedioate)	Lipid	Fatty acid, dicarboxylate	18362	LC/MS Neg	1322	187.2	2266	123-99-9;	C08261	HMDB00784	17000	13907	8807	6224	4447	3613	6281	12516	16435	5703	11382	4757	9338	10704	9937	8201	10333	11769
beta-alanine	Amino acid	Alanine and aspartate metabolism	55	GC/MS	1451.8	174	2394755801	56-41-7;107-95-9;	C00099	HMDB00056	29473	38344	39195	38127	58008	23043	18268	49048	36964	12207							22659
betaine	Amino acid	Glycine, serine and threonine metabolism	3141	LC/MS Pos	721	118.2	247	107-43-7;	C00719	HMDB00043	53151	62517	57306	59198	74263	32496	46612	78654	59304	45934	56135	37021		90186	48495	62834	34653	17010
caprate (10:0)	Lipid	Medium chain fatty acid	1642	LC/MS Neg	5092	171.2	2969	112-37-8;	C01571	HMDB00511	64101	60559	51856	58967	49445	49994	70279	61742	67664	60414	52192	70377	64373	57371	44897	59527	54607	71930
caprylate (8:0)	Lipid	Medium chain fatty acid	32492	LC/MS Neg	4367	143.2	379	124-07-2;	C06423	HMDB00482	10963	13293	13474	16447	6256	9047	11329	16570	15550	11848	13960	11124	16616	13723	15220	22278	22223	13328
carnitine	Lipid	Carnitine metabolism	15500	LC/MS Pos	702	162.2	10917	461-05-2;	C00318		89167	76922	34047	54165	96893	109305	63913	100833	61875	19125	31003	67718	54230	71180	67913	65004	100292
cholesterol	Lipid	Sterol/Steroid	63	GC/MS	2316.9	329.3	6432564	57-88-5;	C00187	HMDB00067	38905936	27725278	34815912	39735200	34352476	37757272	23288338	27258050	24178824	19834298	23664602	26551504	30302960	32472236	26897272	19248450	25682020	14218483
choline	Lipid	Glycerolipid metabolism	15506	LC/MS Pos	674	104.2	170746	67-48-1;	C00114		1536127	1716926	1931862	2326803	1504988	2285197	1066987	1228405	1093745	1237272	1468787	1839848	2657617	2378145	1407374	906915	1417189	743445
choline phosphate	Lipid	Glycerolipid metabolism	34396	LC/MS Pos	695	184.1	135437	72556-74-2;	C00588		434067	358949	400798	406910	424628	494760	452522	538888	506853	344722	523119	396989	400445	505506	372796	434215	399856	227191
cis-vaccenate (18:1n7)	Lipid	Long chain fatty acid	33970	GC/MS	1987	339.3	5282761	693-72-1;	C08367		2226183	1885637	2240196	2461712	1860631	2161046	1842709	2219789	2074115	1623651	1388809	1925662	1824955	1964749	1575189	1216768	1621936	1040150
citrate	Energy	Krebs cycle	1564	GC/MS	1763.4	273.1	311	77-92-9;	C00158	HMDB00094	103557	106207	71106	65488	142206	138795	49439	65537	45781	71563	108277	56955	54119	91495	122035	105579	99925	40967
citrulline	Amino acid	Urea cycle; arginine-, proline-, metabolism	2132	LC/MS Pos	715	176.1	833	372-75-8;	C00327	HMDB00904	378796	556258	132886	168036	407216	629659	25927	62923	68130	17382	53565	148107	260307	361830	283744	188888	275082	28329
coenzyme A	Cofactors and vitamins	Pantothenate and CoA metabolism	2936	LC/MS Neg	1600	766.1	317	85-61-0;18439-24-2;	C00010	HMDB01423	4776	7358		1995	10216	7642	1922			2728	2492	1928			3847	3849	5050	2523
creatine	Amino acid	Creatine metabolism	27718	LC/MS Pos	758	132.1	586	57-00-1;	C00300	HMDB00064	550604	618714	299639	314011	600163	573787	204100	282638	225244	137011	191332	281255	344426	397675	356365	390049	378497	132341
cyclo(gly-phe)	Peptide	Dipeptide	37102	GC/MS	1830	257	7076549				113165	56276	176286	157363	109058	61435	260777	292514	203425	171255	249177	70154	55463	30300	49695		34618
cyclo(leu-gly)	Peptide	Dipeptide	37078	GC/MS	1549	299.1	927723										135497		80574	128047
cysteine	Amino acid	Cysteine, methionine, SAM, taurine metabolism	31453	GC/MS	1560.1	218	58626419722	52-90-4;56-89-3;	C00097	HMDB00574	522491	366309	619423	711237	441378	422147	534365	756799	715348	48060	671981	362641	268287	276073	215673	139034	112096	134804
cysteine-glutathione disulfide	Amino acid	Glutathione metabolism	35159	LC/MS Pos	821	427.1	4247235	13081-14-6;		HMDB00656	103487	79418	116242	104287	57021	67648	129918	181066	103863	45639	129555	76510	73276	68540	47463	36241	48496	42776
cysteinylglycine	Peptide	Dipeptide	35637	GC/MS	1763	257	65270	19246-18-5;	C01419	HMDB00078	163343	135613	87246	68090	236790	197834	75551	105475	51916	84833	100560	74325	31257	61559	63377	47475	66364
cytidine	Nucleotide	Pyrimidine metabolism, cytidine containing	514	LC/MS Pos	1065	244	6175	65-46-3;	C00475	HMDB00089	1103223	839628	386675	422739	1059145	1124566	441778	603428	205801	459745	555447	352832	422855	489584	497761	545883	599658	154130
cytidine 5'-monophosphate (5'-CMP)	Nucleotide	Pyrimidine metabolism, cytidine containing	2372	LC/MS Pos	887	324	7058165	63-37-6;	C00055	HMDB00095	99331	90884	44021	58686	87754	84485	68718	82491	31915	53367	33881	57506	54294	44994	49792	53598	68821	59624
cytidine-3'-monophosphate (3'-CMP)	Nucleotide	Pyrimidine metabolism, cytidine containing	2959	LC/MS Pos	1181	323.9	256622	84-52-6;	C05822		1019841	438832	303542	180785	870969	672289	334237	429407	22078	663637	550394		254680	380263	188070	415160	236944	179162
deoxycholate	Lipid	Bile acid metabolism	1114	LC/MS Neg	5268	391.4	440355	83-44-3;	C04483	HMDB00626										101822
desmosterol	Lipid	Free fatty acid	40304	GC/MS	2329.1	327.3	439577	313-04-2;	C01802	HMDB02719	92826	86599	88893	133088	133478	80756	89304		97155				93988	108870	92821	74733	82185	36269
dihomo-linoleate (20:2n6)	Lipid	Long chain fatty acid	17805	LC/MS Neg	5722	307.3	6439848	2091-39-6;	C16525		2925176	2807611	1624376	3443609	2811606	2287942	3172112	3210403	2565261	1888508	1798461	2769108	2562123	1545454	1301442	1046182	1409069	787938
dihomo-linolenate (20:3n3 or n6)	Lipid	Essential fatty acid	35718	LC/MS Neg	5600	305.4	5312529		C03242	HMDB02925	1381397	1589553	937733	1366091	1757545	1362044	2450538	2228022	1298403	2376632	1895184	2068597	1543162	1203811	1227468	1105434	1261776	1109338
dihydrocholesterol	Lipid	Sterol/Steroid	21131	GC/MS	2320.8	215.2	6665	80-97-7;		HMDB00908	127565	135206	123122	127554	89313	105640	111750	118659	142684	57402	108852	116542	93318	115100	120520	47138	66116	62790
dimethylarginine (SDMA + ADMA)	Amino acid	Urea cycle; arginine-, proline-, metabolism	36808	LC/MS Pos	812	203.2	123831		C03626	HMDB01539,HMDB03334	477560	360279	509100	586892	365128	369889	610546	840520	713985	338989	645701	492306	308459	303528	179053	187210	200592	115942
docosadienoate (22:2n6)	Lipid	Long chain fatty acid	32415	LC/MS Neg	6017	335.4	5282807	7370-49-2 ;	C16533		1242584	1029063	994670	1426341	825105	811436	1116317	1205576	929356	431564	390627	733527	756872	631259	299211	215304	310098	176189
docosahexaenoate (DHA; 22:6n3)	Lipid	Essential fatty acid	19323	LC/MS Neg	5518	327.3	445580	6217-54-5;	C06429	HMDB02183	3083753	4093811	3088946	4606133	4927196	3447058	6416855	6497380	4555259	6401521	4681076	4057503	4947744	4328566	3330658	2867798	3615406	3484411
docosapentaenoate (n3 DPA; 22:5n3)	Lipid	Essential fatty acid	32504	LC/MS Neg	5574	329.4		2234-74-4 ;	C16513	HMDB01976	3304785	4292477	2934526	4234587	5164620	3558775	7115098	7280114	4237781	7139202	5112472	3632987	5069510	4219101	3571195	3215039	3789550	3568801
docosapentaenoate (n6 DPA; 22:5n6)	Lipid	Essential fatty acid	37478	LC/MS Neg	5625	329.4	6441454	25182-74-5;	C16513	HMDB13123	124563	140065	92270	144799	157480	117939	243022	267891	161330	243613	179203	381814	189526	152875	143207	108073	167520	118575
docosatrienoate (22:3n3)	Lipid	Long chain fatty acid	32417	LC/MS Neg	5825	333.4	5312556	59708-86-0 ;	C16534	HMDB02823	27852	26128	17232	38232	27191	29453	49142	42518	28259	28387	31588	33443	38546	23248	41642	20327	35735	19648
eicosapentaenoate (EPA; 20:5n3)	Lipid	Essential fatty acid	18467	LC/MS Neg	5442	301.3	446284	10-2005-9;10417-94-4;	C06428	HMDB01999	1480741	1890452	1160359	1844530	2262684	1555194	2510194	2834497	1691091	2538200	1645918	1098031	2045999	1557951	1316359	1199722	1070298	1296322
eicosenoate (20:1n9 or 11)	Lipid	Long chain fatty acid	33587	LC/MS Neg	5955	309.4				HMDB02231	4073177	3822338	3208286	4550080	3567286	4024106	3783243	4613060	3061813	3264646	2333823	3011277	2753768	2295206	1655433	1331478	1691323	1324660
ethanolamine	Lipid	Glycerolipid metabolism	1497	GC/MS	1304	174.1		141-43-5;	C00189	HMDB00149	185616	293858	252075	295315	199078	196676	101456	207857	199559	93837	72234	150472	200010	220582	91095	156985	244961	85658
flavin adenine dinucleotide (FAD)	Cofactors and vitamins	Riboflavin metabolism	2134	LC/MS Neg	2413	784.1	643975	146-14-5;84366-81-4;	C00016	HMDB01248	45085	45493	32716	37955	47306	50076	31897	36993	27848	28957	27761	34869	38161	39845	32888	30346	39207	24111
fructose	Carbohydrate	Fructose, mannose, galactose, starch, and sucrose metabolism	31266	GC/MS	1762.7	204	5984	57-48-7;	C00095	HMDB00660	275920	152474	226017	341548	361955	413790	93736	146613	120940	146804	151412	137445	155886	184862	189362	138372	217596	55689
fructose-6-phosphate	Carbohydrate	Glycolysis, gluconeogenesis, pyruvate metabolism	12021	GC/MS	1994.9	315.1		103213-47-4;	C05345	HMDB00124	387703	200314	62922	71670	362964	581494	44572	60138	25512	45214		73041	39308	106178	99317	107234	79222	33196
fumarate	Energy	Krebs cycle	1643	GC/MS	1382.1	245		100-17-8;	C00122	HMDB00134	321982	227425	200956	293837	303525	371982	282903	267325	178214	200396	251643	214622	167618	153424	200503	139163	199188	47676
galactose	Carbohydrate	Fructose, mannose, galactose, starch, and sucrose metabolism	12055	GC/MS	1793.8	203.9	3037556	59-23-4;	C01582	HMDB00143	432455	310731	456475	507614	344834	414860	355638	504353	459865	354809	402091	338433	313434	337435	255219	164397	218792	83229
gamma-aminobutyrate (GABA)	Amino acid	Glutamate metabolism	1416	GC/MS	1539.7	304.1	6992099119	56-12-2;	C00334	HMDB00112	14857	5248		5365	16444		10397				3878							1783
gamma-glutamylcysteine	Peptide	gamma-glutamyl	1778	LC/MS Pos	1274	251.1	842	636-58-8;	C00669	HMDB01049	226163	265565	121566	94160	254275	309544	237662	254920	114683	241636	198734	284638	74117	54929	77005	83335	107084	40769
glucose	Carbohydrate	Glycolysis, gluconeogenesis, pyruvate metabolism	20488	GC/MS	1866.8	217.1	79025	50-99-7;	C00031	HMDB00122	1025828	706306	907321	1101629	1224145	1669219	379006	466160	473888	494018	592006	985025	674811	754386	727653	602641	701441	202843
glucose-6-phosphate (G6P)	Carbohydrate	Glycolysis, gluconeogenesis, pyruvate metabolism	31260	GC/MS	2042.7	387.2		103192-55-8;	C00668	HMDB01401	1819946	643630	129876	152714	2552569	2729015	51234	62498	47552	88451	113189	261867	204508	231921	473964	504955	365593	27653
glutamate	Amino acid	Glutamate metabolism	57	LC/MS Pos	700	148.1	611	56-86-0;	C00025	HMDB03339	862576	939494	824655	1046274	1227841	1300979	661290	853640	657408	486599	728807	1002591	835126	883323	815588	649907	893887	512928
glutamine	Amino acid	Glutamate metabolism	53	LC/MS Pos	684	147.2	5961	56-85-9;	C00064	HMDB00641	282134	230739	131037	116310	330315	184193	114315	154145	208031	357286	256393	74880	73802	73600	111321	340804	101337	148701
glutathione, oxidized (GSSG)	Amino acid	Glutathione metabolism	27727	LC/MS Pos	1535	613.1	6535911215652	103239-24-3;	C00127	HMDB03337	467028	537634	234956	260489	649914	555831	373855	517485	254606	271386	254153	460157	230259	257736	277870	366528	337214	116826
glutathione, reduced (GSH)	Amino acid	Glutathione metabolism	2127	LC/MS Pos	1274	308.1	124886	70-18-8;	C00051	HMDB00125	2623066	2892295	917956	1086458	3688492	3891416	1454619	1518066	918727	1147085	1447638	1473710	887156	898611	1228318	1415493	1618036	216088
glycerate	Carbohydrate	Glycolysis, gluconeogenesis, pyruvate metabolism	1572	GC/MS	1360.7	189	752	600-19-1;	C00258	HMDB00139	171973	138227	68607	117537	299727	191888	49988	65431	37732	49892	37563	99443	50151	98388	109271	107249	69193
glycerol 2-phosphate	Xenobiotics	Chemical	27728	GC/MS	1691.8	243	2526	819-83-0;	C02979	HMDB02520	93290	73244	52232	78509	76463	127652	58288	51539	34671	47678	35818	88223		49858	59952	17717	42954	14170
glycerol 3-phosphate (G3P)	Lipid	Glycerolipid metabolism	15365	GC/MS	1719.7	357.1	754	29849-82-9;	C00093	HMDB00126	1460378	1253064	1225635	1401161	1892767	2549741	1806631	1917346	863580	871092	995490	1926698	958905	1004036	1345673	606533	1000814	309324
glycerophosphorylcholine (GPC)	Lipid	Glycerolipid metabolism	15990	LC/MS Pos	694	258.1	657272	28319-77-9;	C00670	HMDB00086	1593845	1475205	1165358	1152132	1543865	1468688	2776370	2938301	1612136	1951265	1534799	1849242	1178193	1102507	1636378	1224491	1726882	1246659
glycine	Amino acid	Glycine, serine and threonine metabolism	11777	GC/MS	1166	101.9	5257127750	56-40-6;	C00037	HMDB00123	11285092	8504642	8901888	12551398	10407722	12219658	6071447	9068225	5888314	2906909	5358587	7658402	6769730	6491721	4670488	3108039	4093444	1088214
glycylglycine	Peptide	Dipeptide	21029	GC/MS	1757.9	174	154889711163	556-50-3;	C02037	HMDB11733	654793	551918	883984	744642	481742	419458	932166	1473906	909494	768284	1136353	827199	290020	322195	179740	282820	399077	242945
glycylisoleucine	Peptide	Dipeptide	36659	LC/MS Pos	2080	189.1		19461-38-2;			37706	41529	73181	77361	65128	20048	94814	109633	78164	80698	116721	115567	32455	34365	55791
glycylleucine	Peptide	Dipeptide	34398	LC/MS Pos	2236	189.1	928431548899	869-19-2;	C02155	HMDB00759	406316	295835	783382	717710	378569	199783	1296474	1441903	1135003	860379	1419100	754648	267421	214386	217918	275127	278120	217488
glycyllysine	Peptide	Dipeptide	41529	GC/MS	2088.3	174.1	306144	31461-63-9;			49081		237321	149526	62415		775900	1052906	680510	349393	491854	137960		51279		58966	39974
glycylmethionine	Peptide	Dipeptide	42012	LC/MS Pos	1593	207.1	96757	554-94-9;			65793	35290	188734	170333	81785	40026	479668	472302	421081	287591	413166	145917	39980	57390	46162	78518	65835	45871
glycylphenylalanine	Peptide	Dipeptide	33954	LC/MS Neg	2193	221.2	154934492953	3321-03-7;			8821	6241	20027	21474	10766	6105	31408	39798	29957	23419	40852	17415	6443	4652		7244	5272	6914
glycylproline	Peptide	Dipeptide	22171	LC/MS Pos	1115	173.1	30136256993386	704-15-4;		HMDB00721	22131	25377	85696	52014	39709	39671	128193	112997	84862	95845	86751	19089	17526			13969		14199
glycylserine	Peptide	Dipeptide	33940	GC/MS	1854	174.1	155025673086	7361-43-5;		HMDB00678	134608	83734	230133	205824	82367	100666	441919	572828	289089	218949	388360	250372	61179	63863	53851	50948	40416	64767
glycyltyrosine	Peptide	Dipeptide	33958	LC/MS Pos	1728	239.1	928296994980	658-79-7;			184280	89800	419658	397690	188293	117546	779810	863350	706931	456592	774207	390471	118481	60601	55067	126231	127166	104273
glycylvaline	Peptide	Dipeptide	18357	LC/MS Pos	1572	175.1	27248076994979	1963-21-9;			90055	65881	114618	126033	54001	42842	159697	181503	107426	72563	168102	224867	66116	39910	50277	68096	50805	30079
guanine	Nucleotide	Purine metabolism, guanine containing	32352	LC/MS Pos	1022	152.1	764	73-40-5;	C00242	HMDB00132	3604753	1599368	922288	789180	3246964	3279801	923956	1488953	335912	1287129	1425112	594057	932955	1139180	909230	1409646	1265488	398798
guanosine	Nucleotide	Purine metabolism, guanine containing	1573	LC/MS Pos	1676	284	6802	118-00-3;	C00387	HMDB00133	1050916	489521	206924	97567	1159803	799076	1005080	1008412	112964	1374006	1189968	80554	229882	348115	453066	766380	559740	239488
guanosine 3'-monophosphate (3'-GMP)	Nucleotide	Purine metabolism, guanine containing	39786	LC/MS Neg	792.2	362.1	3522				151508	114941	71017	34237	96738	109804	161931	167938	3254	74212	149628		84553	133615	90225	104279	102804	86339
guanosine 5'- monophosphate (5'-GMP)	Nucleotide	Purine metabolism, guanine containing	2849	LC/MS Pos	1300	364	761	5550-12-9;			251552	245829	98641	87483	223231	329308	5364		16893	10320		23935	82988	92118	82767	91540	103186	28316
histidine	Amino acid	Histidine metabolism	59	LC/MS Neg	757	154.1	7733651426	5934-29-2;	C00135	HMDB00177	80039	63778	74273	95109	72526	74414	53335	71155	64418	40350	56812	57084	58177	54164	35808	29993	39509	15546
histidylleucine	Peptide	Dipeptide	40061	LC/MS Neg	2171	267.2	1890086992010	7763-65-7;			8541	5078	25671	24308	8163	2536	27759	36835	33661	22836	44011	13214	6515	6704	6038	6587	5098	10080
histidylmethionine			41965	LC/MS Pos	1025	287.2		2488-11-1;					55606	38897			120173	122455	87859	70074	119560	32028						17057
hypoxanthine	Nucleotide	Purine metabolism, (hypo)xanthine/inosine containing	3127	LC/MS Neg	1313	135.1	790	68-94-0;	C00262	HMDB00157	252201	200346	73311	77852	239223	219212	66673	98423	50787	77532	77880	53616	93358	94536	93633	113823	106478	31244
inosine	Nucleotide	Purine metabolism, (hypo)xanthine/inosine containing	1123	LC/MS Neg	1600	267.2		58-63-9;	C00294		258507	130326	50958	31751	264061	195602	266445	244551	27910	392563	310257	20304	59464	85538	102687	154204	133622	88753
inositol 1-phosphate (I1P)	Lipid	Inositol metabolism	1481	GC/MS	2057.8	318.1		106032-59-1;	C04006	HMDB00213	1712695	1084048	1455927	1552971	1237675	1555094	2116944	2186959	1370278	1367150	2409639	1437201	1336972	1410551	1006951	592608	768506	568328
Isobar: fructose 1,6-diphosphate, glucose 1,6-diphosphate, myo-inositol 1,4 or 1,3-diphosphate	Carbohydrate	Glycolysis, gluconeogenesis, pyruvate metabolism	36984	LC/MS Neg	572	339					69380	44275	16693	17910	90231	104968	8144	11770	13110	9162	23597	15752	23788	38446	25100	26674	25371	9707
Isobar: ribulose 5-phosphate, xylulose 5-phosphate	Carbohydrate	Nucleotide sugars, pentose metabolism	37288	GC/MS	1935	357.2					789667	414824	292503	227227	763945	815189	197544	274143	100266	169247	296738	151515	213209	273533	279852	376808	290205	56743
isoleucine	Amino acid	Valine, leucine and isoleucine metabolism	1125	LC/MS Pos	1614	132.1	791	73-32-5;	C00407	HMDB00172	11056271	8883387	10978676	13145064	10449515	10907946	7226725	10398979	8482922	3816960	7617388	8023143	7877296	6941852	5147872	5211256	6416694	2116553
isoleucylalanine	Peptide	Dipeptide	40046	LC/MS Pos	1686	203.2	52460095246010	24787-73-3;			48892	48027	105888	58644	80547	25919	470233	326569	390670	563627	344324	58162	49078	45899	45232	97013	56439	119552
isoleucylarginine	Peptide	Dipeptide	40071	LC/MS Neg	2302	286.3	9900561	55715-01-0;					4208				38877	22484	27884	33715	25723							1851
isoleucylglutamate	Peptide	Dipeptide	40057	LC/MS Neg	1095	259.2		42516-53-0;					4212				14741	14044	17003	22247	12763
isoleucylglutamine	Peptide	Dipeptide	40019	LC/MS Pos	1530	260.2					28032	28074	50204	45534	26253	16839	493740	283163	384302	463586	328938	30050	31672	20427	28681	37882	28877	52127
isoleucylglycine	Peptide	Dipeptide	40008	LC/MS Pos	1732	189.2	342532	868-28-0;			337023	203128	412955	368898	386354	137474	504185	503440	566071	552638	529795	199327	160692	169837	127868	239548	129755	151876
isoleucylleucine	Peptide	Dipeptide	36760	LC/MS Pos	2856	245.1	11644431	26462-22-6;									788701	238694	413001	1894036	367733
isoleucylserine	Peptide	Dipeptide	40012	LC/MS Pos	1472.5	219.2		6403-14-1;			35146	22268	76163	38409	38425	18444	313094	217717	258704	476699	284938	32267				32278		64667
isoleucyltyrosine	Peptide	Dipeptide	40073	LC/MS Neg	2807	293.2	342468	38579-21-4;									18771	6301	15992	31245	11822
lathosterol	Lipid	Sterol/Steroid	39864	GC/MS	2337	255.2	65728	80-99-9 ;	C01189	HMDB01170	180259	187708	162172	165106	109835	109295				32817	45241	44627	141143	200894	155333	107376	168049	30658
laurate (12:0)	Lipid	Medium chain fatty acid	1645	LC/MS Neg	5288	199.3	3893	143-07-7;	C02679	HMDB00638	485569	527444	467877	534546	588830	471343	483557	615807	640728	617927	490176	627492	502828	510091	434275	508002	479935	538565
leucine	Amino acid	Valine, leucine and isoleucine metabolism	60	LC/MS Pos	1674	132.2	70457986106	61-90-5;	C00123	HMDB00687	21170440	15855745	30025022	31585018	18066132	16835122	27658396	36520464	30731176	14465305	26452082	20481704	16899848	14721818	9599536	9569647	11309991	6468980
leucylalanine	Peptide	Dipeptide	40010	LC/MS Pos	1760	203.2	259321	7298-84-2;			32395	32224	189264	66476	30537		2326897	680184	1111387	2786892	899620	73568		43143		46426		100759
leucylarginine	Peptide	Dipeptide	40028	LC/MS Neg	2351.3	286.3	3800205	26607-15-8;					8562				108190	42866	64554	82944	49685							3476
leucylasparagine	Peptide	Dipeptide	40052	LC/MS Pos	1418	246.2	4128305	14608-81-2;			31962	19756	29366	47309	61291		404443	142649	292452	563907	209060	35048	20776	24398		38723	35288	47378
leucylaspartate	Peptide	Dipeptide	40053	LC/MS Pos	1589.6	247.2	3328705	32949-40-9;			40212	31979	80959	55828	43126	26597	185244	77343	95427	287266	90670	46019	26003	24969		62600		32195
leucylglutamate	Peptide	Dipeptide	40021	LC/MS Pos	1716	261.2	52595895259590				46603	60331	119420	114264	114065	75156	742792	326515	469170	1143512	392099	113088	130347	154671	65103	97696	118263	86568
leucylglycine	Peptide	Dipeptide	40045	LC/MS Pos	1800	189.2	79070	686-50-0;			85296	32223	301555	127889	86519	38608	4418248	1967140	2863527	3238666	2278448	103291	33160	50994	16695	78920	29283	202730
leucylhistidine	Peptide	Dipeptide	40077	LC/MS Neg	2098	267.2	341684	38062-72-5;					4636				30914	17724	28457	33813	27368							5304
leucylisoleucine	Peptide	Dipeptide	36757	LC/MS Pos	2800	245.1		36077-41-5;									191115	80351	78411	335717	86538
leucylleucine	Peptide	Dipeptide	36756	LC/MS Pos	3012	245.1	768076992072	3303-31-9;	C11332		30025		113514	59564	37136		1764695	567855	664706	3131492	502333	58040				26692		37333
leucylmethionine	Peptide	Dipeptide	40022	LC/MS Neg	3239	261.2	118276	36077-39-1;									41411	10958	25719	108695	21260
leucylphenylalanine	Peptide	Dipeptide	40026	LC/MS Neg	4057	277.3	259325	3063-05-6;									30798	9631	14636	101832	15841
leucylserine	Peptide	Dipeptide	40048	LC/MS Pos	1519.7	219.2	3621685	6209-12-7;			20221	19082	63223	46265	35435		828277	217291	372432	1489924	348587	47692		21053		25133		80519
leucyltyrosine	Peptide	Dipeptide	40030	LC/MS Neg	2863	293.2	273262	968-21-8;									57372	16499	21689	67477	14921
lignocerate (24:0)	Lipid	Long chain fatty acid	1364	GC/MS	2211	425.4	11197	557-59-5;	C08320	HMDB02003	72970	21433	55306	62553	48735	60019	49983	45197	50828	53743	38396	88229	62421	24021	26228	42598	50206	23062
linoleate (18:2n6)	Lipid	Essential fatty acid	1105	LC/MS Neg	5533	279.3	5280450	60-33-3;	C01595	HMDB00673	4843523	5587752	3901799	5117776	6892477	6121622	6692560	7059671	5172106	5888829	4107261	6542475	5360337	4772239	3345321	2817835	3413020	2613589
linolenate [alpha or gamma; (18:3n3 or 6)]	Lipid	Essential fatty acid	34035	LC/MS Neg	5450	277.3			C06427	HMDB01388	388543	553219	311779	493911	761756	521803	630516	729835	485794	592249	382976	623609	468806	376625	288176	285810	260941	282676
lysine	Amino acid	Lysine metabolism	1301	GC/MS	1836.7	317.2	5962	56-87-1;	C00047	HMDB00182	3232052	2488869	3389466	3737219	2028768	1752795	2550010	4450514	3840846	1635984	1788449	1762147	1616093	2022727	898994	1157194	1703906	734163
lysylthreonine	Peptide	Dipeptide	42066	LC/MS Neg	794	246.2	16049576	97791-84-9;			7436		41404	27067	7764		120549	113985	88356	55671	101270	29655	6255	4328		7122		9524
lysylvaline	Peptide	Dipeptide	42099	LC/MS Pos	876.2	246.2	140709	20556-11-0;			29581	26616	58438	43253	30852		66386	102981	77503	51106	69681	35771		15132		17248	25646	22959
malate	Energy	Krebs cycle	1303	GC/MS	1502	233	525	6915-15-7;	C00149	HMDB00156	246116	294874	116358	167903	506818	437274	163504	208986	102273	120046	172206	115962	160030	201113	191990	151958	237577	38757
maltose	Carbohydrate	Fructose, mannose, galactose, starch, and sucrose metabolism	15804	GC/MS	2176.2	204.1	439341	6363-53-7;	C00208	HMDB00163						314761						1012413						38209
maltotetraose	Carbohydrate	Oligosaccharide	15910	LC/MS Neg	965	665.1	446495	34612-38-9;	C02052	HMDB01296						46802					3271	138518						4269
maltotriose	Carbohydrate	Fructose, mannose, galactose, starch, and sucrose metabolism	27723	GC/MS	2368.3	361.2	439586	1109-28-0;	C01835	HMDB01262						352351					52341	976300						28945
mannose	Carbohydrate	Fructose, mannose, galactose, starch, and sucrose metabolism	584	GC/MS	1753.5	203.9	161658	3458-28-4;	C00159	HMDB00169	3903602	2778374	2511215	2796445	3364087	4038023	4044644	4878400	2561237	2671886	3204985	3462547	1609913	1501945	1968754	1465501	2110202	657408
mannose-6-phosphate	Carbohydrate	Fructose, mannose, galactose, starch, and sucrose metabolism	1470	GC/MS	2035.9	387.2		70442-25-0;104872-94-8;	C00275	HMDB01078	358755	117071	102304	124309	468200	420735	89170	92762	46241	79695	122505	112668	99223	94713	146538	85660	130455	22719
margarate (17:0)	Lipid	Long chain fatty acid	1121	LC/MS Neg	5733	269.3	10465	506-12-7;		HMDB02259	973860	982566	763581	1062187	1114028	900420	1346286	1417074	866777	1526061	1121325	1374181	892046	751465	852325	757738	786469	872866
mead acid (20:3n9)	Lipid	Long chain fatty acid	35174	LC/MS Neg	5642	305.4	5312531	20590-32-3;		HMDB10378	771880	897688	708946	945689	1016697	862155	777355	967621	879501	629483	631434	871037	1001607	825090	594138	502342	573406	387618
methionine	Amino acid	Cysteine, methionine, SAM, taurine metabolism	1302	LC/MS Pos	1252	150.1	69920876137	63-68-3;	C00073	HMDB00696	4752354	3575570	5225423	5967404	4091091	3794958	5094216	6441558	5427375	3077719	5310540	3782412	3323807	3208568	1977345	2092168	2204896	1320460
methionine sulfoxide	Amino acid	Cysteine, methionine, SAM, taurine metabolism	18374	LC/MS Pos	729	166.1	1589801548907	3226-65-1;	C02989	HMDB02005	97579	43142	95716	68256	44886	40088	42512	84339	65617	43078	71025	65855	89887	64321	56070	40356	44906	44943
methionylglycine	Peptide	Dipeptide	40717	LC/MS Pos	1478	207.1	259185	14486-03-4;			23931		24796	21519	30634	15953	286426	130458	152770	612971	165552	17351				23736	29490
methionylserine	Peptide	Dipeptide	40657	LC/MS Pos	1162.1	237.1	4448381	14517-43-2;					15529				43382	30410	22858	114548	25973						20884
methylphosphate	Nucleotide	Purine and pyrimidine metabolism	37070	GC/MS	1221	240.9	13130	7023-27-0;			1064082	762135	750912	822053	1115460	1079432	684344	769619	548792	616413	646884	636661	666189	808083	802120	615987	786714	324588
myo-inositol	Lipid	Inositol metabolism	19934	GC/MS	1924.9	217		87-89-8;	C00137	HMDB00211	3451887	3063267	1955835	2150667	3515237	4107690	2819976	3452599	1507885	955131	1974573	1526210	1120221	1282310	1691813	1407999	1985029	157899
myristate (14:0)	Lipid	Long chain fatty acid	1365	LC/MS Neg	5439	227.3	11005	544-63-8;	C06424	HMDB00806	2613364	2661626	2252949	2867826	3476686	2804340	3344511	3462419	2830265	3410596	2862412	3676767	2607260	2303323	2408774	2508310	2468210	2262348
myristoleate (14:1n5)	Lipid	Long chain fatty acid	32418	LC/MS Neg	5338	225.3	5281119	544-64-9 ;	C08322	HMDB02000	55072	69033	54789	65608	85320	82919	85469	94477	90440	80738	61366	89482	66732	78691	68585	56473	73224	58617
N-acetylalanine	Amino acid	Alanine and aspartate metabolism	1585	LC/MS Neg	882	130.1	88064	97-69-8;	C02847	HMDB00766	45215	21854	27612	13515	31266	16828	7611		11212	9075	11522	7137	9694	14706	8857	10533	7466
N-acetylglucosamine	Carbohydrate	Aminosugars metabolism	15095	GC/MS	1903.3	245	24139	7512-17-6;	C00140	HMDB00215	190710	279363	156019	161513	223962	150928	296686	320513	297264	250719	182300	269119	186529	196842	150002	156359	145574	64567
N-acetylmethionine	Amino acid	Cysteine, methionine, SAM, taurine metabolism	1589	LC/MS Neg	1805	190.1	448580	65-82-7;	C02712	HMDB11745	34333	32293	50891	47862	34037	20554	87684	92799	77553	52431	65386	38414	34426	31311	25702	24002	31684	17522
N-acetylneuraminate	Carbohydrate	Aminosugars metabolism	1592	GC/MS	2074.9	245		131-48-6;	C00270	HMDB00230	58232	170053	56267		80600		172866	171459	205799	227528	143172	124273	131728	231502	112843		114615	196201
n-Butyl Oleate	Lipid	Fatty acid, ester	36802	GC/MS	2045	265.3	5354342	142-77-8;			106987	153554	99883	107150	91132	90199	54932	34265		56106	43742	152847			37259	55738		36978
N-glycolylneuraminate	Xenobiotics	Food component/Plant	37123	GC/MS	2119	444.2	4603312	1113-83-3;	C03410	HMDB00833	99338	53679	116067	133742	90721	101553	48837	80622	30758	44273	58312	76536	49006	39115	25748		35009	12169
N1-methyladenosine	Nucleotide	Purine metabolism, adenine containing	15650	LC/MS Pos	1356	282.1	5460178	15763-06-1;	C02494	HMDB03331	34764	37509	19779	17678	27798	30589	33911	30339		51802	29458		21572			17736	18695
N1-methylguanosine	Nucleotide	Purine metabolism, guanine containing	31609	LC/MS Pos	1850	298.1	96373	2140-65-0;		HMDB01563	110267	53638	16633		107029	84816		29888		40611	43987		17987	30863	29652	53862		25710
N6-carbamoylthreonyladenosine	Nucleotide	Purine metabolism, guanine containing	35157	LC/MS Pos	2656	413		24719-82-2;			61132	59691	37215	40183	57824	56236	82101	98260	45776	70823	74569	83527	26868	34477	28892	29568	40226	28574
nicotinamide	Cofactors and vitamins	Nicotinate and nicotinamide metabolism	594	LC/MS Pos	1267	123.1	936	98-92-0;	C00153	HMDB01406	970967	634967	554521	554058	974024	1091299	288215	364748	271177	183546	379115	377610	441069	480048	376481	522904	479938	237078
nicotinamide adenine dinucleotide (NAD+)	Cofactors and vitamins	Nicotinate and nicotinamide metabolism	5278	LC/MS Pos	1370	664	1.08977e+18	53-84-9;	C00003	HMDB00902	124481	128683	163703	132423	138018	74730	408352	392749	295200	336408	294187	74346	52250	62213	83328	74268	66980	41253
nicotinamide ribonucleotide (NMN)	Cofactors and vitamins	Nicotinate and nicotinamide metabolism	22152	LC/MS Pos	886	335.1	14180	1094-61-7;	C00455	HMDB00229	33053	24741	34211	43280	34823	22523	79859	89584	64197	51106	55737	20186	24178	26045	14305	15758	18852	7348
oleate (18:1n9)	Lipid	Long chain fatty acid	1359	GC/MS	1984.4	339.2	445639	112-80-1;	C00712	HMDB00207	6619267	5295555	5432011	6014352	5536568	6410136	4763527	5555965	4736981	3892543	3792883	5595869	4175795	4655957	3962688	3185355	3692648	1987667
ornithine	Amino acid	Urea cycle; arginine-, proline-, metabolism	1493	GC/MS	1763.8	141.9	6262	3184-13-2;	C00077	HMDB03374	103387	123662	149574	166628	129629	105243	123262	201725	151129	89930	142185	100135	52216	75516	89218	58208	112431	62805
palmitate (16:0)	Lipid	Long chain fatty acid	1336	LC/MS Neg	5619	255.3	985	57-10-3;	C00249	HMDB00220	21799568	18493592	18640768	23032892	19418690	24358046	20213494	20784646	16097347	19473526	15631947	21210026	15040449	13649163	13337598	14128453	13461063	13642447
palmitoleate (16:1n7)	Lipid	Long chain fatty acid	33447	LC/MS Neg	5477	253.3	445638	373-49-9;	C08362	HMDB03229	4492987	5845548	3902442	5979743	6606805	5366324	7414850	8012562	6186003	6063254	4512282	7783183	5668764	4725926	3199165	2960994	3301240	2478597
palmitoyl sphingomyelin	Lipid	Sphingolipid	37506	GC/MS	2524	311.3	9939941				38929356	27831262	33852076	41452140	41622008	42607624	30994048	35028244	29321340	25236374	38961608	36362684	33027750	31877170	31528774	22531436	29066366	15550314
pantothenate	Cofactors and vitamins	Pantothenate and CoA metabolism	1508	LC/MS Pos	2218	220.1	6613	137-08-6;	C00864	HMDB00210	606320	591227	283017	397728	681463	804165	277015	392775	448878	253289	335018	259187	232831	346276	310644	375465	416364	168937
pelargonate (9:0)	Lipid	Medium chain fatty acid	12035	LC/MS Neg	4847	157.2	5461016	112-05-0;	C01601	HMDB00847	75531	83765	82348	75913	58662	71885	85571	87592	89763	91633	86257	94494	84877	78967	78160	79532	74301	105408
pentadecanoate (15:0)	Lipid	Long chain fatty acid	1361	GC/MS	1853.5	299.2	13849	1002-84-2;	C16537	HMDB00826	205015		134132	235281	131685	121784	117490	138797	160478	138752	223497	179300	155749	164580	123826	126349	180755	77981
phenol red	Xenobiotics	Chemical	36817	LC/MS Neg	3650	353.1	4766	143-74-8;	C12600		106947	97972	74171	86835	112219	110176	47677	55868	48567	37413	62298	65209	67193	77399	68063	61264	81766	26518
phenylalanine	Amino acid	Phenylalanine & tyrosine metabolism	64	LC/MS Pos	2056	166.1	69256656140	63-91-2;	C00079	HMDB00159	19208236	13851049	17022422	20834424	17026842	15998000	14078757	18323062	16052554	9271295	14062780	12914971	12703469	11725361	8049610	8006923	9334929	4077482
phenylalanylalanine	Peptide	Dipeptide	41374	LC/MS Pos	2047.6	237.1	69931235488196	3918-87-4;			137140	66977	386297	281084	145821	37541	791287	753434	736055	782650	837988	159986	58603	73425	63593	142228	71410	196066
phenylalanylarginine	Peptide	Dipeptide	41487	LC/MS Neg	2688	320.2	10268029	1238-09-1;			3035		25669	7406			57815	45962	65993	58547	62794							11396
phenylalanylaspartate	Peptide	Dipeptide	41419	LC/MS Pos	1901	281.1	335051	22828-05-3;			87560	74894	111084	114224	84021	50894	160865	156196	131518	141921	133446	123850	57079	45134	43908	45978	45777	30441
phenylalanylglutamate	Peptide	Dipeptide	41432	LC/MS Neg	1617	293.2	4422358	3617-45-6;			9164	7086	20456	19312	10557	4681	25239	30807	29165	32802	33546	18609	8428	8008	8927	12829	10356	10794
phenylalanylglycine	Peptide	Dipeptide	41370	LC/MS Neg	2460.8	221.1	98207	721-90-4;			96648	53839	159146	161912	84253	38384	205157	227146	203280	162659	240694	87631	53026	47052	32560	48833	47486	48557
phenylalanylisoleucine	Peptide	Dipeptide	40069	LC/MS Neg	4129	277.3		22951-94-6;					3498	3378			12859	10738	10797	14280	14522
phenylalanylleucine	Peptide	Dipeptide	40192	LC/MS Neg	4165.3	277.2	4078229	3303-55-7;					7380	4511	2466		61789	33017	53646	93599	47838							7079
phenylalanylmethionine	Peptide	Dipeptide	41436	LC/MS Neg	3623	295.2		15080-84-9;					4245				30796	15884	27580	32642	22815							3146
phenylalanylphenylalanine	Peptide	Dipeptide	38150	LC/MS Pos	3317	313.2	69930906993089	2577-40-4;				67590	59546	51694			202391	152539	230013	362916	242931	47123	46136			39083	61045	62227
phenylalanylserine	Peptide	Dipeptide	40016	LC/MS Pos	1808	253.1	9859812	16053-39-7;			236966	112521	666599	543497	218905	78895	1026315	1144146	1061506	1096742	1179583	343965	141741	109294	85348	174137	136004	320312
phenylalanyltyrosine	Peptide	Dipeptide	41527	LC/MS Pos	2630	329.2		17355-18-9;									228103	166453	177967	218311	144151
phenylalanylvaline	Peptide	Dipeptide	41393	LC/MS Neg	3650	263.2	4096934	3918-90-9;					7446	5665	3585		25706	21478	22885	32333	27491	3092						5879
phosphate	Energy	Oxidative phosphorylation	11438	GC/MS	1307.7	298.9	1061	7664-38-2 ;	C00009	HMDB01429	339162848	386544704	425268448	431992960	435501632	452864896	190941232	325939072	357974720	344621056	377344544	351165024	368680640	360351776	374150944	343661120	361923200	282646048
phosphoenolpyruvate (PEP)	Carbohydrate	Glycolysis, gluconeogenesis, pyruvate metabolism	597	GC/MS	1595.4	369	1005	10526-80-4;	C00074	HMDB00263	229638	177175	102284	106801	279645	338241	32467	67548	82322	18938	58908	71318	89322	122075	147441	79228	134891
phosphoethanolamine	Lipid	Glycerolipid metabolism	12102	GC/MS	1577.3	299.1	52323241015	1071-23-4;	C00346	HMDB00224	137800		145366	208581	141153		175383				138654	220730	155783	188741	109880
phosphopantetheine	Cofactors and vitamins	Pantothenate and CoA metabolism	15504	LC/MS Neg	1624	357.2	115254	NA;	C01134	HMDB01416	25129	37138	19098	25526	22524	34208	20169	21978	19473	10210	22567	16263	25371	24764	23715	13013	31090	9232
pro-hydroxy-pro	Peptide	Dipeptide	35127	LC/MS Pos	960	229.2	11673055	18684-24-7;		HMDB06695	19449		25706	25247	23812	17872	20393	14004	17175		21802	15413	17751	32192
proline	Amino acid	Urea cycle; arginine-, proline-, metabolism	1898	LC/MS Pos	796	116.1	1457426971047	147-85-3;	C00148	HMDB00162	4510156	3463608	3601634	4512166	5243265	5617623	2226597	3249240	2632498	2212384	2560640	3155597	3380565	3383297	2840499	2205189	2389877	782159
prolylalanine	Peptide	Dipeptide	40705	LC/MS Pos	925	187.1	418041	6422-36-2;			255673	161804	544277	512873	210637	149855	566784	670212	539793	288901	458709	358433	175426	189184	87954	98712	90384	67467
prolylglycine	Peptide	Dipeptide	40703	LC/MS Pos	875	173.1	74080766426709	2578-57-6;			116152	86395	157477	195965	122367	107822	120746	205718	117754	87592	136056	141904	72751	65180	43892	43191	52464	16647
prolylleucine	Peptide	Dipeptide	31914	LC/MS Pos	2334	229.2	4441097082009	52899-07-7;			410964	243722	1041530	959929	360620	158631	1156752	1436802	1224347	922420	1139568	590366	275838	229658	153412	181155	187041	172833
pseudouridine	Nucleotide	Pyrimidine metabolism, uracil containing	33442	LC/MS Neg	1104	243.1		1445-07-4;	C02067	HMDB00767	17376	7636	2995	2866	20114	19608	5328	5264		5874	6416		3234	6963	8131	9010	7920
pyrophosphate (PPi)	Energy	Oxidative phosphorylation	2078	GC/MS	1642.3	451	644102	1466-09-3;	C00013	HMDB00250	2182252	2097442	2308999	1354077	1727269	429760	1655569	1559037	1453756	2221192	1662616	834019	1799078	1667575	1551347	1748900	2431929	847147
riboflavin (Vitamin B2)	Cofactors and vitamins	Riboflavin metabolism	1827	LC/MS Pos	3111	377.2	493570	83-88-5;	C00255	HMDB00244	17923	22256	16973	19800	29863	35017	23799		28208	25516	38600		30913	28239	33143	22525	24752
ribose	Carbohydrate	Nucleotide sugars, pentose metabolism	12080	GC/MS	1639.2	204	5311110	50-69-1;	C00121	HMDB00283	1923989	799086	607095	668190	2268892	1925030	408472	806581	321732	501687	674540	383434	429239	583818	568317	588577	591600	54693
ribose 5-phosphate	Carbohydrate	Nucleotide sugars, pentose metabolism	561	GC/MS	1928.4	315.1	447634	18265-46-8;108321-05-7;	C00117	HMDB00618	408538	209836	140322	118398	388942	452334	97490	142638	48513	83411	145283	61269	135288	149248	126777	163498	152875	18341
S-adenosylhomocysteine (SAH)	Amino acid	Cysteine, methionine, SAM, taurine metabolism	15948	LC/MS Neg	1821	383.1		979-92-0;	C00021	HMDB00939	15492	14081	7441	10448	17296	15589	11131	11009	7365	5810	10005	8120	10395	10930	11627	9782	12956	7833
scyllo-inositol	Lipid	Inositol metabolism	32379	GC/MS	1893.8	318.2		488-59-5;	C06153	HMDB06088	44487	36161	34008	29740	40133	51897	31874	30868	21388	20348	26989	40438	19725	10612	16422	18388	33082
sedoheptulose-7-phosphate	Carbohydrate	Nucleotide sugars, pentose metabolism	35649	GC/MS	2070	691.35	616	2646-35-7;	C05382	HMDB01068	66562	48627	53760	16866	48105	48316	5384	24837	3742	14954	21945	14833		20592	22745	18649	28777
ser-ala	Peptide	Dipeptide	42049	LC/MS Pos	715.2	177.1		6403-17-4;			81822	76903	95594	94380	78259	82969	143264	187248	135394	103770	169561	90034	52769	64495	50928	47607	44415	34852
serine	Amino acid	Glycine, serine and threonine metabolism	1648	GC/MS	1389.1	204	59516857581	56-45-1;	C00065	HMDB03406	20487228	14113800	22232846	29231194	19328594	20359484	13029286	21419096	15826815	6189490	14565272	17273130	13719189	13648128	9255326	6588434	8780901	2870602
serylleucine	Peptide	Dipeptide	40066	LC/MS Pos	2106	219.2		6665-16-3;			134250	94476	251244	135416	146808	39565	2922539	1563111	1945535	2567024	1743229	101989	74017	38926	44093	178949	77799	305874
serylmethionine	Peptide	Dipeptide	42043	LC/MS Pos	1545.9	237.1		3227-09-6;					37696			18196	259470	143911	168030	292085	167180							27799
serylphenyalanine	Peptide	Dipeptide	40054	LC/MS Pos	2348	253.2					44808	49718	116513	67688	82160	24570	1018011	601807	640593	950214	743718	48768	49381	41120	23638	77996	39798	121838
seryltyrosine	Peptide	Dipeptide	42077	LC/MS Pos	1714	269.2	4575735	21435-27-8;			69248	42996	157186	125892	61420	29264	1418464	1046821	936159	734202	832642	62386	38613			62869		118167
serylvaline	Peptide	Dipeptide	42058	LC/MS Pos	1501	205.1		51782-06-0;			130171	69219	174639	260016	53180	51248	298790	339025	269288	245832	344961	71981	64159	44616		46537	28036	127591
sorbitol	Carbohydrate	Fructose, mannose, galactose, starch, and sucrose metabolism	15053	GC/MS	1843	319.1	107428	6706-59-8;	C00794	HMDB00247	942676	908560	652812	638128	555944	1173467	830793	850408	718301	653913	680054	444922	501851	606358	548212	365489	573231	59244
sphinganine	Lipid	Sphingolipid	17769	LC/MS Pos	5175	302.3	3126	3102-56-5;	C00836	HMDB00269	259814	269991	339105	379397	473871	543789	347459	208136	712107	298041	326654	496580	287565	272929	165982	153178	166069	95093
sphingosine	Lipid	Sphingolipid	17747	LC/MS Pos	5197	300.2	5353955	123-78-4;	C00319	HMDB00252	3648492	2588440	2728064	3256492	5381987	5159626	3410272	3552483	7362422	3989208	3944176	7756006	3480655	3463127	2311851	1730813	2234223	1432184
stearate (18:0)	Lipid	Long chain fatty acid	1358	LC/MS Neg	5886	283.4	5281	57-11-4;	C01530	HMDB00827	25854044	22157278	21537792	27587502	26505668	26120506	25311576	28577516	21112082	25976544	20280100	30612800	19516518	16151726	18145626	14043433	15692708	16946596
stearoyl sphingomyelin	Lipid	Sphingolipid	19503	GC/MS	2645	311.3	6453725	85187-10-6;85187-10-6 ;	C00550	HMDB01348	1665971	1101867	1373655	1852707	1706880	1847813	761735	811670	712994	528752	934704	774606	1293862	1164559	1235468	831987	1024366	379807
succinate	Energy	Krebs cycle	1437	LC/MS Neg	618	117.1	1110	110-15-6;	C00042	HMDB00254	10996	12777	9272	8456	10555	9856	15958	12101	9447	11763	10836	9902	9038	7431	9265	9353	8968	9125
threonine	Amino acid	Glycine, serine and threonine metabolism	1284	GC/MS	1412.3	218.1	69710196288	72-19-5;	C00188	HMDB00167	6168938	4247969	6653224	8330070	5652808	5984231	4242784	6402367	4905768	2118180	4481253	5497821	3857013	3849946	3062319	2212031	2835658	867947
threonylalanine	Peptide	Dipeptide	42052	LC/MS Pos	766.4	191.1		56217-50-6;			32364	17942	111178	74849	57834	25497	376384	398547	267724	245975	341330	67505	22580	26268	19907	34844	21133	45302
threonylarginine	Peptide	Dipeptide	42078	LC/MS Neg	917	274.2	9900215	13448-26-5;					6658				67626	56089	53627	21846	44667
threonylleucine	Peptide	Dipeptide	40051	LC/MS Pos	2204	233.2	4420322	50299-12-2;									1492314	817474	811504	1726307	1002156
threonylphenylalanine	Peptide	Dipeptide	31530	LC/MS Neg	2335	265.2	40997994099798										16642	5959	11831	31446	13190
tryptophan	Amino acid	Tryptophan metabolism	54	LC/MS Pos	2445	205.1	69235166305	73-22-3;	C00078	HMDB00929	3656652	2788761	3202059	3615666	3272382	3360098	2927453	3676569	3210641	2186321	2917266	2443369	2230884	2246778	1788472	1469553	1897751	779623
tyrosine	Amino acid	Phenylalanine & tyrosine metabolism	1299	LC/MS Pos	1516	182.1	60576942100	60-18-4;	C00082	HMDB00158	7259162	5382609	6099265	7060570	6057562	6443311	5366471	6980010	6217464	2985428	4719376	4555203	4579048	4032389	2600974	2773667	3303004	1203390
tyrosylglutamine	Peptide	Dipeptide	41459	LC/MS Pos	1437	310.2		28252-40-6;			101698	52175	270203	210276	81182	27249	430836	472623	517877	331467	427185	177195	80581	62117	37545	59372	52636	78225
tyrosylglycine	Peptide	Dipeptide	41375	LC/MS Pos	1596.8	239.1	259323	673-05-5;			602337	413906	1021485	1067868	529481	310311	1176742	1299996	1340420	928768	1467770	821764	445312	449593	213127	330639	333924	254586
tyrosylhistidine	Peptide	Dipeptide	41464	LC/MS Pos	903	319.2		3788-44-1;			22819	10580	92947	67533	15991		174363	158652	186346	131026	193680	32935	11884	16044		16520		27795
tyrosylleucine	Peptide	Dipeptide	40031	LC/MS Pos	2656	295.2	870717009561	17355-10-1;			53271	41498	229422	161716	57308	97813	582047	488963	501862	478678	503233	76128	83542	29210	40663	52067	39917	16556
tyrosyllysine	Peptide	Dipeptide	40656	LC/MS Neg	1709.7	308.2		54925-88-1;					15566	10287	2310		20947	21166	21451	15408	22649	7595						4518
tyrosylphenylalanine	Peptide	Dipeptide	41492	LC/MS Neg	3321	327.2	3421919	17355-11-2;			3340	3308	8521	6279	4451		24755	21663	22604	28172	25462	4215				5686		5726
tyrosyltyrosine	Peptide	Dipeptide	40667	LC/MS Pos	2177	345.2	5057430	1050-28-8;			23335	27529	99694	40637	30191		228297	252962	271636	216228	211354	45055	27685	32557		32453	57559	56089
tyrosylvaline	Peptide	Dipeptide	41424	LC/MS Pos	2041	281.2	70095607009559	17355-09-8;			90908	90181	195499	146083	78645	33083	434718	451614	321423	236271	289718	197477	87860	88297	42292	41939	56156	89554
uracil	Nucleotide	Pyrimidine metabolism, uracil containing	605	GC/MS	1370.4	241	1174	66-22-8;	C00106	HMDB00300	5247557	2755307	1363233	1520799	6965531	6994629	994403	2208806	953223	741865	1909021	1496521	1443804	1942249	2190204	1931637	1970113	327522
urate	Nucleotide	Purine metabolism, urate metabolism	1604	GC/MS	1928	441.2		69-93-2;120K5305;	C00366	HMDB00289	67576	43594	46675	52589	53154	45481			31881	8672	23105	52098	16176	39330	38150	23789	15267
uridine	Nucleotide	Pyrimidine metabolism, uracil containing	606	LC/MS Neg	1430	243.1	6029	58-96-8;	C00299	HMDB00296	52520	30939	17817	16927	63489	46595	90315	72748	23221	121571	94166	16030	27884	31809	44432	47847	53004	49867
uridine monophosphate (5' or 3')	Nucleotide	Pyrimidine metabolism, uracil containing	39879	LC/MS Pos	1079	325					216093	275605	97353	100597	166298	215934		14888	26501	21103		31839	99974	97811	75539	83051	80158	58678
valine	Amino acid	Valine, leucine and isoleucine metabolism	1649	LC/MS Pos	1040	118.1	69710186287	72-18-4;	C00183	HMDB00883	9118844	6249969	10340544	11859624	7315519	7527890	6813234	10420233	8271222	3263073	8003645	7465626	6405569	6011006	3445027	3327425	4498277	1894194
valylalanine	Peptide	Dipeptide	41518	LC/MS Neg	1675.9	187.1	334517	27493-61-4;					6278	4495		2154	62797	29788	47525	56467	34472	4156				2902		5571
valylarginine	Peptide	Dipeptide	42072	LC/MS Neg	1805	272.2	4266827	37682-75-0;					7143	3743			91351	38165	56465	67761	46198							5989
valylglutamine	Peptide	Dipeptide	42079	LC/MS Pos	1102	246.2	5253209	42854-54-6;									512067	214120	300547	542476	319818
valylglycine	Peptide	Dipeptide	40475	LC/MS Pos	1330	175.1	136487	686-43-1;			233478	119241	495674	364060	270679	78325	887444	822187	1075701	1115272	999676	194014	122718	115825	95725	234203	111620	207990
valyllysine	Peptide	Dipeptide	41384	LC/MS Neg	1601.8	244.2	5253210	22677-62-9;			4432		18212	10016	4931		74741	61088	66906	52771	67480	6816				5095		11782
valylmethionine	Peptide	Dipeptide	40674	LC/MS Neg	2650	247.2	292427	14486-09-0;					4459				29537	6146	13281	91992	15360							4488
valylphenylalanine	Peptide	Dipeptide	40688	LC/MS Pos	2790	265.2	69931196993120	3918-92-1;			16600		37538	34517	28841		291529	118203	165179	721288	119306		24837			16986
valylserine	Peptide	Dipeptide	40716	LC/MS Neg	1332	203.2	139506	15388-94-8;					6017	4646			107300	51082	73066	86660	65142							5254
valyltyrosine	Peptide	Dipeptide	40697	LC/MS Neg	2380	279.2	4065033	3061-91-4;									30060	13444	19482	39220	13773
valylvaline	Peptide	Dipeptide	40728	LC/MS Neg	2684	215.2	4096824280382	3918-94-3;					4543	3812			22334	9394	16116	37956	15438
xanthine	Nucleotide	Purine metabolism, (hypo)xanthine/inosine containing	3147	LC/MS Neg	992	151.1	1188	69-89-6;	C00385	HMDB00292	98263	97063	47974	63151	127860	119963	16179	25163	28924	13077	28861	39628	46980	48132	46287	48368	50503	9793
xylitol	Carbohydrate	Nucleotide sugars, pentose metabolism	4966	GC/MS	1677.6	307.2	6912	87-99-0;	C00379	HMDB00568	46703	47351	38313	51894	21578	57415	34578	44519	51830	17707	13521	19545	27840	24554	19233	15000	19727

## Sheet: ProNormImpData(cells)
Table S1: Metabolite profile of endothelial cells 72 hr after transfection with control, caveolin-1 or PKA siRNA
Data Set 2: Normalized and imputed values
PATHWAY_SORTORDER	BIOCHEMICAL	SUPER_PATHWAY	SUB_PATHWAY	Ctrl	Ctrl	Ctrl	Ctrl	Ctrl	Ctrl	Cav1_KD	Cav1_KD	Cav1_KD	Cav1_KD	Cav1_KD	Cav1_KD	PKA_KD	PKA_KD	PKA_KD	PKA_KD	PKA_KD	PKA_KD
1070	1,2-dipalmitoylglycerol	Lipid	Diacylglycerol	1.0048	0.9952	0.7835	0.0919	0.7555	1.7057	1.4422	1.5863	0.7299	2.5886	3.0911	0.9443	0.3941	0.4943	2.2293	0.9613	1.523	2.341
1025	1-arachidonoylglycerophosphocholine*	Lipid	Lysolipid	0.6655	0.6243	1.4838	0.9458	0.2766	2.3227	1.4847	1.1347	1.039	1.4312	0.9458	0.8541	0.4272	1.3325	1.0567	0.961	0.9325	2.7412
1000	1-arachidonoylglycerophosphoethanolamine*	Lipid	Lysolipid	0.9357	0.8769	0.9399	0.4687	0.6934	1.03	0.6054	1.011	1.6192	1.9427	1.2942	2.6204	0.7742	1.1369	1.009	0.991	0.705	2.5121
1040	1-arachidonoylglycerophosphoinositol*	Lipid	Lysolipid	1.011	1.0431	1.0842	0.8153	0.5861	0.8344	0.989	1.9612	2.0688	3.9334	1.6165	1.9299	0.7661	0.8674	0.8117	0.7352	0.6452	2.1972
1029	1-docosahexaenoylglycerophosphocholine*	Lipid	Lysolipid	0.6479	0.5975	1.3107	0.748	0.3234	1.7715	1.3203	0.9982	1.3823	1.2254	1.0228	0.6023	0.4549	1.2488	1.0018	0.8697	0.7462	2.4601
1027	1-docosapentaenoylglycerophosphocholine*	Lipid	Lysolipid	0.8231	0.8114	1.0849	0.864	0.3271	2.5495	1.4939	1.0233	1.2913	1.9202	1.0153	0.893	0.4029	1.1851	0.9847	0.8136	0.8619	1.8969
1022	1-eicosadienoylglycerophosphocholine*	Lipid	Lysolipid	0.9807	0.7764	0.9476	0.7944	0.3625	1.4254	0.7126	1.0277	1.5644	1.8112	1.1032	0.6134	0.7194	1.0193	1.3992	1.0581	0.953	2.253
1023	1-eicosatrienoylglycerophosphocholine*	Lipid	Lysolipid	0.9529	0.8735	2.1237	1.2663	0.4964	2.5613	1.3362	1.199	1.2585	2.0623	0.9283	0.8198	0.3849	1.4343	0.7096	0.9209	0.8693	1.0471
1014	1-heptadecanoylglycerophosphocholine	Lipid	Lysolipid	0.9371	0.631	0.7798	0.7077	0.4859	1.4738	0.6917	1.0849	0.9777	2.0595	1.1705	1.0223	0.3753	0.5224	1.3897	1.0533	1.0309	1.5025
1019	1-linoleoylglycerophosphocholine	Lipid	Lysolipid	0.6841	0.5661	1.8954	1.1703	0.285	2.169	1.4594	1.1604	1.3165	1.3083	0.8396	0.702	0.4946	1.3646	0.7199	0.7437	0.7315	1.697
1007	1-myristoylglycerophosphocholine	Lipid	Lysolipid	0.7217	0.6265	1.1497	0.5571	0.3641	1.1522	0.8044	1.0206	1.4195	1.0244	0.99	0.8139	0.6703	1.1917	1.1402	0.8068	1.01	1.4884
953	1-octadecanol	Lipid	Fatty alcohol, long chain	2.2483	1.6931	1.0244	0.5775	1.0262	2.2179	0.8895	1.7137	0.8674	0.9756	1.6715	1.5372	0.4952	0.7766	1.3382	0.7343	0.9432	0.9665
1055	1-oleoylglycerol (1-monoolein)	Lipid	Monoacylglycerol	1.245	0.7687	1.4544	1.0195	0.5456	1.1691	0.5374	0.9941	1.0972	1.0059	1.2275	1.5369	0.7486	1.2978	0.5644	0.5461	0.5408	0.6448
1017	1-oleoylglycerophosphocholine	Lipid	Lysolipid	1.0454	0.9761	1.1521	0.6352	0.5579	1.4081	0.8644	1.1246	1.4467	1.4793	1.0207	0.997	0.6168	0.9551	1.003	0.6914	0.8408	1.2705
996	1-oleoylglycerophosphoethanolamine	Lipid	Lysolipid	1.1999	0.6257	1.1316	1.0278	0.6511	1.0569	0.4868	0.6118	1.4129	1.3194	1.4686	1.0223	0.7731	0.7796	0.9777	0.8638	0.8278	1.273
1037	1-oleoylglycerophosphoinositol*	Lipid	Lysolipid	1.1456	0.8661	0.9979	0.5761	0.873	1.0021	1.6715	2.145	1.2386	2.8443	2.0736	4.203	0.6065	0.569	0.8689	0.5593	0.7999	1.0124
1043	1-oleoylglycerophosphoserine	Lipid	Lysolipid	1.3099	0.9152	1.337	0.956	0.4462	0.6649	0.9879	1.7963	2.7272	2.3385	1.8545	1.8953	0.5947	0.8671	1.0121	0.6069	0.6863	1.6552
1012	1-palmitoleoylglycerophosphocholine*	Lipid	Lysolipid	0.7706	0.8144	1.7726	1.1039	0.324	1.9908	1.166	1.2163	1.8126	1.0709	0.9053	0.9018	0.5824	1.5368	0.9291	0.6116	0.6956	1.4428
1051	1-palmitoylglycerol (1-monopalmitin)	Lipid	Monoacylglycerol	1.0303	0.6409	1.2657	0.6829	0.6875	1.1819	0.9548	1.658	1.3101	2.1624	1.8144	1.3678	0.5377	0.7077	1.2006	0.7291	0.9697	0.8289
1010	1-palmitoylglycerophosphocholine	Lipid	Lysolipid	0.829	0.6794	1.0243	0.6113	0.4729	1.3511	0.9515	1.1928	1.1924	1.5885	1.3152	1.0566	0.5363	0.9129	1.0126	0.8666	0.9874	1.4311
990	1-palmitoylglycerophosphoethanolamine	Lipid	Lysolipid	0.9241	0.4623	1.4189	1.4241	0.5512	1.0712	0.4692	0.775	1.1199	0.9772	1.3862	1.6924	0.7215	0.8593	1.0228	1.0754	0.861	1.8142
1032	1-palmitoylglycerophosphoinositol*	Lipid	Lysolipid	1.0075	0.5178	0.9925	0.6321	0.7253	1.3516	1.3699	1.8828	1.0872	3.2253	2.6292	3.8452	0.5435	0.4435	0.7478	0.6863	0.7868	1.143
1045	1-palmitoylplasmenylethanolamine*	Lipid	Lysolipid	1.2956	0.6432	1.4061	1.3059	0.5916	1.0627	0.7533	1.2114	1.0377	1.0924	1.1729	1.0667	0.6881	0.7635	0.814	0.4645	0.6869	0.9623
1009	1-pentadecanoylglycerophosphocholine*	Lipid	Lysolipid	0.546	0.5422	1.3653	0.9515	0.2695	1.9726	1.2152	1.3742	0.2695	1.1554	0.8168	0.9892	0.2695	1.2861	0.7045	1.0108	0.5751	1.6842
1053	1-stearoylglycerol (1-monostearin)	Lipid	Monoacylglycerol	1.1053	0.9678	1.1407	0.7023	0.6748	1.1949	0.8667	1.3395	1.1862	1.0322	1.6845	1.6385	0.6685	0.818	1.0679	0.5745	0.8229	0.5983
1015	1-stearoylglycerophosphocholine	Lipid	Lysolipid	1.0135	0.7428	0.8148	0.5666	0.5537	1.5374	0.9178	1.33	1.3788	1.65	1.375	1.2055	0.4827	0.6716	1.0929	0.8298	0.9865	1.1371
995	1-stearoylglycerophosphoethanolamine	Lipid	Lysolipid	1.0968	0.7248	1.2455	0.6599	0.5455	1.545	0.8177	1.1194	1.0899	1.2499	1.0757	1.4336	0.5274	0.6633	0.9243	0.7958	0.845	1.2582
1035	1-stearoylglycerophosphoinositol	Lipid	Lysolipid	0.9967	1.0033	0.7862	0.5287	0.8559	1.1787	1.3157	1.8454	1.4062	1.8905	1.5875	2.7115	0.5421	0.7131	1.004	0.6938	0.8051	0.8595
705	10-heptadecenoate (17:1n7)	Lipid	Long chain fatty acid	0.8137	1.043	0.9397	0.6489	0.6325	0.8841	1.0463	1.6492	1.4597	1.9911	1.3276	2.4434	0.7991	1.0724	0.957	0.6493	0.705	1.5541
717	10-nonadecenoate (19:1n9)	Lipid	Long chain fatty acid	1.0774	1.0309	1.0173	0.6032	0.5748	0.8256	0.9827	1.9181	1.453	2.0528	1.501	1.7657	0.7705	0.9671	0.9565	0.636	0.7543	1.783
817	13-methylmyristic acid	Lipid	Fatty acid, branched	0.6413	0.9583	0.8429	0.5101	0.5097	0.5562	0.8288	1.4093	1.5592	1.7735	1.4611	1.8283	0.7939	1.0982	1.1865	1.0417	0.7867	2.9333
712	13-octadecenoate (18:1n5)	Lipid	Long chain fatty acid	1.2665	1.0118	1.328	0.9676	0.5973	0.9182	0.7985	0.9737	1.6408	1.3877	1.2	1.6682	0.7227	1.4278	0.9882	0.6678	0.6961	1.5953
819	15-methylpalmitate (isobar with 2-methylpalmitate)	Lipid	Fatty acid, branched	0.8579	0.9562	1.0438	0.5976	0.5812	0.7937	0.9297	1.5953	1.4426	1.9736	1.4642	2.0812	0.7669	1.0693	1.0723	0.8621	0.7699	2.4543
77	2-aminoadipate	Amino acid	Lysine metabolism	0.861	0.844	0.5932	0.4554	1.2248	1.8276	0.5442	0.9136	0.7676	1.0864	2.4067	1.1983	0.5723	1.2386	1.7937	1.2124	1.3478	0.6654
1026	2-arachidonoylglycerophosphocholine*	Lipid	Lysolipid	0.6926	0.6455	1.3885	0.8819	0.3345	1.6523	1.1076	1.0563	1.0255	1.5839	0.9745	0.7818	0.5536	1.3482	1.0286	0.8402	0.7551	2.0695
1001	2-arachidonoylglycerophosphoethanolamine*	Lipid	Lysolipid	0.7683	0.7531	1.8728	1.0613	0.3675	1.2269	0.8957	0.9848	1.4268	1.0961	1.0152	1.581	0.6265	1.4492	0.9515	0.7877	0.6218	1.4619
1041	2-arachidonoylglycerophosphoinositol*	Lipid	Lysolipid	1.4306	0.8923	1.1703	0.8058	0.757	1.0052	1.0023	1.5771	1.3689	2.0109	1.5642	1.0376	0.657	0.8134	0.8699	0.5378	0.4201	0.9977
1030	2-docosahexaenoylglycerophosphocholine*	Lipid	Lysolipid	0.7313	0.6927	1.3912	0.851	0.3697	1.64	1.0518	1.0986	1.1425	1.5808	1.0146	0.6265	0.499	1.1349	0.9854	0.7518	0.7582	2.0489
1004	2-docosahexaenoylglycerophosphoethanolamine*	Lipid	Lysolipid	0.8239	0.8166	1.4554	0.8847	0.3761	1.0875	0.9125	1.1369	1.3618	1.2956	1.2788	0.8942	0.6109	1.214	1.0936	0.8066	0.6824	2.0855
1028	2-docosapentaenoylglycerophosphocholine*	Lipid	Lysolipid	0.8058	0.6244	1.5976	1.2872	0.3304	2.3625	1.4226	1.1195	1.0454	1.6761	0.9546	0.5157	0.4017	1.3177	0.8664	0.8192	0.7823	2.0584
1003	2-docosapentaenoylglycerophosphoethanolamine*	Lipid	Lysolipid	0.7521	0.7325	1.8101	1.097	0.325	1.7421	1.053	1.0135	1.2878	1.0906	0.9865	0.8509	0.5514	1.4635	0.9406	0.7855	0.709	1.6992
1024	2-eicosatrienoylglycerophosphocholine*	Lipid	Lysolipid	0.648	0.6578	1.7319	1.0527	0.3191	2.6401	1.4905	1.2451	1.0017	1.7513	0.9983	0.8695	0.3284	1.3803	0.8415	0.5924	0.6177	1.5134
776	2-hydroxypalmitate	Lipid	Fatty acid, monohydroxy	1.7438	1.0418	2.2486	1.5165	0.5169	1.2342	0.6221	1.0599	1.3199	1.0148	0.9852	1.0764	0.8271	0.7768	0.6153	0.3445	0.4542	0.9187
774	2-hydroxystearate	Lipid	Fatty acid, monohydroxy	1.427	1.0483	1.8189	1.2966	0.6644	1.0844	0.6494	0.9801	1.3619	0.9849	0.9772	1.6083	0.8435	0.857	1.0151	0.5338	0.5757	1.6152
1058	2-linoleoylglycerol (2-monolinolein)	Lipid	Monoacylglycerol	0.7907	0.5843	0.5843	1.5712	0.5843	0.5843	1.2794	1.18	0.5843	0.5843	0.5843	1	1.7231	0.6528	0.5843	0.8551	0.5843	0.5843
1020	2-linoleoylglycerophosphocholine*	Lipid	Lysolipid	0.7759	0.6851	1.5173	1.0809	0.2962	1.7587	1.3085	1.3202	1.6141	1.5866	0.9191	0.8998	0.5084	1.4003	0.848	0.6477	0.5932	1.3477
999	2-linoleoylglycerophosphoethanolamine*	Lipid	Lysolipid	0.9353	0.8805	3.1868	2.115	0.368	1.6243	1.113	0.962	2.4447	1.038	0.8497	3.6324	0.7366	2.0972	0.8526	0.5366	0.5402	1.0673
1008	2-myristoylglycerophosphocholine*	Lipid	Lysolipid	0.801	0.6214	0.986	0.4897	0.4198	1.0894	0.9553	1.3025	1.6503	1.2495	1.262	1.014	0.6258	0.984	1.2254	0.8363	1.0964	1.3742
1056	2-oleoylglycerol (2-monoolein)	Lipid	Monoacylglycerol	1	0.3117	1.0508	0.3117	0.3117	0.7006	0.3117	0.3117	0.3117	0.3117	1.5823	0.3117	0.7325	1.2523	0.3117	0.3117	0.3117	0.3117
1018	2-oleoylglycerophosphocholine*	Lipid	Lysolipid	1.0016	0.8329	1.5002	0.9388	0.4574	1.7397	1.1638	1.2469	1.2582	1.5516	1.121	1.4542	0.4938	0.9984	0.7344	0.6598	0.7111	0.9409
997	2-oleoylglycerophosphoethanolamine*	Lipid	Lysolipid	1.1571	1.008	2.9076	1.6395	0.4405	1.8493	0.992	0.8981	1.5511	1.1267	0.909	2.7276	0.8472	1.8351	0.7302	0.6171	0.7094	0.9465
1042	2-oleoylglycerophosphoinositol*	Lipid	Lysolipid	1.1592	1.1456	0.7163	0.5797	0.8035	0.8544	2.5724	2.953	1.2479	4.6299	2.6513	3.6646	0.5385	0.5503	0.6512	0.4062	0.5624	1.2751
1044	2-oleoylglycerophosphoserine*	Lipid	Lysolipid	1.5428	1.0078	1.3985	1.0321	0.4913	0.9922	0.9331	1.7216	1.9521	1.8018	1.7453	1.4944	0.6427	0.7381	0.7127	0.4581	0.6792	0.847
1013	2-palmitoleoylglycerophosphocholine*	Lipid	Lysolipid	0.8613	0.7904	1.3878	0.7721	0.4588	1.3821	1.1884	1.5403	2.0806	1.311	1.0056	1.6809	0.6722	1.2437	0.8427	0.5826	0.8184	0.9944
993	2-palmitoleoylglycerophosphoethanolamine*	Lipid	Lysolipid	1.0124	0.9937	2.6155	1.3977	0.3523	1.4362	0.9102	1.0063	2.4819	0.8051	0.6177	3.9836	1.0263	1.6954	0.6409	0.4938	0.5207	0.8591
1052	2-palmitoylglycerol (2-monopalmitin)	Lipid	Monoacylglycerol	1.1342	0.8949	1.0996	1.0276	0.9228	1.4505	1.1865	2.3992	0.8683	2.4769	2.5939	1.6751	0.7266	0.9724	0.7983	0.715	0.8485	0.8454
1011	2-palmitoylglycerophosphocholine*	Lipid	Lysolipid	0.873	0.7309	1.7094	1.0391	0.3944	2.0484	1.2931	1.1209	1.0185	1.5296	0.9815	0.836	0.4464	1.1887	0.808	0.697	0.7144	1.1185
991	2-palmitoylglycerophosphoethanolamine*	Lipid	Lysolipid	1.2417	1.0822	2.876	1.6358	0.3868	2.3372	1.0897	0.8009	1.3841	0.9178	0.6727	1.4931	0.622	1.6427	0.6035	0.5994	0.5854	0.6722
1016	2-stearoylglycerophosphocholine*	Lipid	Lysolipid	0.9934	0.6408	1.3462	0.7672	0.3444	1.0699	1.1681	1.0236	1.054	2.1921	1.0891	0.7578	0.4167	0.7858	1.0066	0.9182	0.5666	1.5549
1036	2-stearoylglycerophosphoinositol*	Lipid	Lysolipid	1	0.8159	0.7441	0.5014	1.3145	1.0372	1.1373	1.7117	1.4328	1.7129	1.1955	0.4463	0.4463	0.5477	0.9175	0.584	0.6649	1.2855
1351	3'-dephosphocoenzyme A	Cofactors and vitamins	Pantothenate and CoA metabolism	1.2558	1.1423	0.7826	0.3364	1.267	1.4037	0.2402	0.4092	0.7233	1.3189	1.0492	0.5257	0.5019	0.9508	1.3135	1.4442	1.1513	0.7437
984	3-hydroxybutyrate (BHBA)	Lipid	Ketone bodies	0.428	0.428	0.428	0.428	0.428	0.428	0.428	0.428	0.428	0.428	1.2561	1.219	0.428	0.781	0.428	0.428	0.428	0.428
597	3-phosphoglycerate	Carbohydrate	Glycolysis, gluconeogenesis, pyruvate metabolism	1.7759	1.7313	1.1525	0.735	1.2941	2.2381	0.3761	0.7167	0.8874	0.3422	0.7652	1.1131	0.7433	1.3709	1.9516	0.8785	1.1126	0.2783
281	5-methylthioadenosine (MTA)	Amino acid	Polyamine metabolism	0.6816	0.8053	0.6171	0.6171	0.6171	1.0981	1.1014	1.0068	0.9343	1.9078	1.6496	0.9932	0.6171	0.6171	1.3677	0.8599	0.6434	1.3641
297	5-oxoproline	Amino acid	Glutathione metabolism	1.1664	1.105	0.8324	0.5167	0.8769	1.4187	0.4434	0.7707	1.0176	1.0981	1.4204	0.6601	0.5199	0.9459	1.1853	0.9961	1.0295	1.0039
865	6-keto prostaglandin F1alpha	Lipid	Eicosanoid	1.2221	1.1594	1.4556	0.8304	0.6907	1.5632	0.6622	1.2234	0.7241	0.6086	1.096	2.1059	0.9496	1.5955	1.0504	0.5713	0.7357	0.8244
613	6-phosphogluconate	Carbohydrate	Nucleotide sugars, pentose metabolism	2.2034	0.855	0.7341	0.1524	1.0506	1.6141	0.2726	1.4497	0.212	0.6755	1.8414	0.1279	0.7479	1.9568	1.6516	1.0064	1.1733	0.9936
1106	7-beta-hydroxycholesterol	Lipid	Sterol/Steroid	1.4974	0.5794	1.1587	1.0692	0.4719	1.7782	0.4536	1.0002	1.8546	0.9998	0.8156	0.5004	0.4536	1.9155	1.2957	0.544	0.8433	0.4536
1103	7-dehydrocholesterol	Lipid	Sterol/Steroid	1	0.6176	2.1838	1.4024	0.3041	0.4825	0.3041	0.3041	1.1589	0.3041	0.3041	1.1475	1.6434	2.2439	0.9171	0.6158	0.8448	0.3041
696	9-HODE	Lipid	Long chain fatty acid	1.071	1.2	1.2296	0.7371	0.6926	1.0724	0.6204	1.0586	0.997	1.0494	1.003	1.9879	0.8181	1.4395	0.8462	0.546	0.7639	0.8178
901	acetylcarnitine	Lipid	Carnitine metabolism	1.2033	1.009	1.3058	0.4895	0.8779	1.195	0.7946	1.2471	0.8194	0.9012	1.1274	1.5279	0.7738	1.2022	1.1275	0.9575	0.8813	0.991
670	acetylphosphate	Energy	Oxidative phosphorylation	1.0517	0.9076	1.2467	0.5702	0.3471	0.4216	0.6049	1.1791	1.537	1.3832	0.8944	0.7613	0.5347	1.0956	0.9577	1.0423	1.0452	1.5966
1198	adenine	Nucleotide	Purine metabolism, adenine containing	1.4376	1.0775	0.561	0.4259	0.974	1.2951	0.9382	1	0.3524	2.1309	1.8816	1.1086	0.3061	0.4757	1.1201	1.0397	0.6388	0.3061
1199	adenosine	Nucleotide	Purine metabolism, adenine containing	0.9684	1.013	0.5545	0.2818	0.2818	0.7854	0.987	1.2489	0.3785	0.4883	2.3703	0.2818	0.6775	1.2985	1.3863	1.1084	1.292	1.6293
1206	adenosine 2'-monophosphate (2'-AMP)	Nucleotide	Purine metabolism, adenine containing	1.9318	1.0005	0.472	0.0726	0.9303	1.4254	1.1634	1.9461	0.0726	1.414	1.9461	0.0726	0.3641	0.9995	0.6887	0.9387	0.6927	1.0524
1207	adenosine 3'-monophosphate (3'-AMP)	Nucleotide	Purine metabolism, adenine containing	1.3174	1.2144	0.7828	0.2045	0.6082	1.4063	0.8415	1.2828	0.0838	0.6335	1.3449	0.0383	0.7036	1.5745	1.1812	1.0021	0.9979	2.0167
1210	adenosine 5'-diphosphate (ADP)	Nucleotide	Purine metabolism, adenine containing	0.9687	1.0313	0.8634	0.5738	0.8467	1.1184	0.2828	0.9595	1.4039	1.91	1.7802	0.8159	0.7786	1.9936	1.0928	0.7162	1.0453	2.5782
1208	adenosine 5'-monophosphate (AMP)	Nucleotide	Purine metabolism, adenine containing	1.261	1.8174	0.8958	0.4946	0.7293	1.9982	0.308	0.6566	0.6057	0.7666	0.3413	0.9077	1.1676	1.8677	2.2122	1.0923	1.7174	4.0868
1335	adenosine 5'diphosphoribose	Cofactors and vitamins	Nicotinate and nicotinamide metabolism	1.8362	1.8064	0.914	0.533	1.0717	1.5714	0.3719	0.7032	0.5741	0.5006	0.9283	0.7088	0.868	1.4426	1.7741	1.4096	1.7745	1.1933
735	adrenate (22:4n6)	Lipid	Long chain fatty acid	0.849	0.9965	0.917	0.6019	0.5502	0.7301	1.3731	2.0784	1.3292	2.2474	1.683	2.5711	0.8925	1.0252	1.0035	0.7136	0.8907	1.8869
32	alanine	Amino acid	Alanine and aspartate metabolism	1.3447	0.9573	2.2738	1.3417	0.6526	1.0427	0.7934	2.1141	1.8364	0.7909	1.6767	2.0355	0.8156	1.1145	0.829	0.6352	0.7065	0.5658
322	alanylalanine	Peptide	Dipeptide	0.1597	0.1597	0.605	0.1597	0.187	0.1597	2.477	2.7024	3.8144	3.1113	3.941	0.4348	0.1597	0.1597	0.1597	0.3735	0.1597	1
330	alanylarginine	Peptide	Dipeptide	0.0378	0.0378	0.1431	0.0378	0.0378	0.0378	1.0922	0.9078	1.3715	1.2368	1.3438	0.0378	0.0378	0.0378	0.0378	0.0378	0.0378	0.2031
334	alanylisoleucine	Peptide	Dipeptide	0.6466	0.394	0.4997	0.394	0.394	0.394	1.8569	1.3534	1.6952	5.1187	2.9512	0.517	0.394	0.394	0.394	0.4913	0.394	0.394
328	alanylleucine	Peptide	Dipeptide	0.4566	0.4535	1.9194	0.8961	0.4808	0.3981	22.3723	11.1118	22.901	41.144	20.8364	1	0.3981	0.5763	1.1023	0.9041	0.7015	3.0509
334.1	alanyllysine	Peptide	Dipeptide	0.7918	0.7918	0.7918	0.7918	0.7918	0.7918	0.9069	1.363	0.7918	1	1.0391	0.7918	0.7918	0.7918	0.7918	0.7918	0.7918	0.7918
326	alanylmethionine	Peptide	Dipeptide	0.2119	0.6985	0.7534	0.4815	0.2119	0.3946	3.7791	1.8159	4.1293	14.3506	4.29	0.2119	0.2119	0.2119	0.2119	0.2119	0.6857	1.2466
336	alanylphenylalanine	Peptide	Dipeptide	0.419	0.2863	1.5951	0.4841	0.2599	0.2329	6.0723	3.81	8.1717	13.1046	7.5583	0.2329	0.2329	0.6072	0.2329	0.6315	0.2329	1.3685
323	alanylthreonine	Peptide	Dipeptide	0.1018	0.1018	0.4628	0.1018	0.1018	0.1018	1.2644	1.8335	2.5178	2.068	2.1534	0.2181	0.1018	0.4831	0.1018	0.1018	0.1018	0.7356
339	alanyltyrosine	Peptide	Dipeptide	0.2704	0.2704	0.2704	0.2704	0.2704	0.2704	1	0.9931	1.9561	1.8246	1.7262	0.2704	0.2704	0.2704	0.2704	0.2704	0.2704	0.5873
324	alanylvaline	Peptide	Dipeptide	0.5389	0.2197	0.9044	0.471	0.1635	0.1635	6.608	6.3811	7.353	9.885	9.859	1	0.1635	0.1635	0.1635	0.3821	0.1635	1.457
1372	alpha-tocopherol	Cofactors and vitamins	Tocopherol metabolism	1.0133	0.6795	1.9331	1.2056	0.8139	1.5034	0.8799	0.9867	1.0133	0.4822	0.7778	1.7167	1.2036	1.3919	0.3344	0.6536	1.0371	0.6554
719	arachidate (20:0)	Lipid	Long chain fatty acid	0.9554	0.4306	1.4368	0.8334	0.6138	1.0698	0.9193	1.1254	0.992	1.008	1.2896	1.8536	0.5959	0.7606	1.6177	0.825	1.0351	1.6415
728	arachidonate (20:4n6)	Lipid	Long chain fatty acid	0.7887	0.9407	0.9451	0.6108	0.5516	0.7333	1.0549	1.6109	1.4487	1.8302	1.6929	1.7192	0.9065	1.1928	1.2078	0.7672	0.8622	2.2905
255	arginine	Amino acid	Urea cycle; arginine-, proline-, metabolism	0.9585	0.5689	1.9398	1.0478	0.4106	0.4604	1.3725	2.579	2.9123	1.5762	2.4906	1.9682	0.6868	0.8534	0.6227	0.5872	0.5249	1.0415
376.1	arginylphenylalanine	Peptide	Dipeptide	0.3536	0.2065	1	0.5399	0.2065	0.2065	3.5473	3.1318	6.7109	5.3349	4.0878	0.6294	0.2065	0.2065	0.2065	0.4263	0.3179	1.9881
339.1	arginylproline	Peptide	Dipeptide	0.1244	0.1244	0.6706	0.2229	0.1244	0.1244	1.6916	2.3433	1.9987	1.5843	1.3294	0.3169	0.1244	0.1244	0.1244	0.1244	0.1912	0.1244
25	asparagine	Amino acid	Alanine and aspartate metabolism	1.9337	1.4649	1.1159	0.6934	0.9723	0.8731	0.5819	1.2876	1.5086	0.5886	1.371	1.0277	0.6954	1.5235	1.125	0.7784	0.8302	0.7403
24	aspartate	Amino acid	Alanine and aspartate metabolism	1.1102	0.9819	1.1081	0.7316	0.8788	1.4663	0.8211	1.7572	1.0397	0.8971	1.3551	1.3754	0.5636	1.0181	1.3392	0.6718	0.9508	0.6378
390	aspartylleucine	Peptide	Dipeptide	0.8411	0.5394	1.1802	0.7887	0.5394	0.8433	0.9169	1.6039	2.4685	5.1107	2.1966	1.0664	0.6673	0.9336	0.5394	1.1702	0.5394	0.5394
794	azelate (nonanedioate)	Lipid	Fatty acid, dicarboxylate	1.4239	1.1787	1.0332	0.3614	0.2003	0.2709	0.4622	1.3825	2.372	0.8092	1.6149	0.6374	0.7263	1.2479	1.2663	0.8157	0.9668	2.9797
28	beta-alanine	Amino acid	Alanine and aspartate metabolism	1	1.3164	1.8626	0.8969	1.0586	0.6999	0.5446	2.1946	2.161	0.7016	0.5446	0.5446	0.5446	0.5446	0.5446	0.5446	0.8587	0.5446
21	betaine	Amino acid	Glycine, serine and threonine metabolism	0.8402	1	1.2688	0.6488	0.6314	0.4599	0.6474	1.6397	1.6153	1.2301	1.5032	0.9363	0.4599	1.9844	1.1663	1.1796	0.6119	0.8128
691	caprate (10:0)	Lipid	Medium chain fatty acid	0.9224	0.8817	1.0451	0.5883	0.3827	0.644	0.8885	1.1716	1.6776	1.4726	1.2722	1.6201	0.8601	1.149	0.9828	1.0172	0.8777	3.1285
689	caprylate (8:0)	Lipid	Medium chain fatty acid	0.5774	0.7084	0.994	0.6006	0.1772	0.4266	0.5242	1.1509	1.4112	1.0571	1.2455	0.9374	0.8126	1.006	1.2195	1.3934	1.3074	2.1219
899	carnitine	Lipid	Carnitine metabolism	1.1456	1	0.6127	0.4825	0.6695	1.2572	0.7214	1.7084	1.3698	0.4162	0.6747	1.3919	0.647	1.2729	1.3274	0.9918	1.4393	0.4162
1102	cholesterol	Lipid	Sterol/Steroid	1.1156	0.8044	1.3983	0.79	0.5298	0.9692	0.5867	1.0308	1.1946	0.9634	1.1495	1.218	0.8069	1.296	1.1734	0.6554	0.8226	1.2324
960	choline	Lipid	Glycerolipid metabolism	0.7817	0.884	1.3769	0.8209	0.4119	1.041	0.477	0.8243	0.959	1.0665	1.2661	1.4978	1.2557	1.6844	1.0895	0.548	0.8055	1.1435
954	choline phosphate	Lipid	Glycerolipid metabolism	0.8061	0.6745	1.0425	0.5239	0.4241	0.8225	0.7383	1.3197	1.6218	1.0844	1.6456	1.1794	0.6905	1.3066	1.0532	0.9575	0.8294	1.2752
710	cis-vaccenate (18:1n7)	Lipid	Long chain fatty acid	0.9724	0.8334	1.3705	0.7455	0.4371	0.845	0.7072	1.2786	1.561	1.2014	1.0276	1.3456	0.7402	1.1945	1.0467	0.6311	0.7913	1.3733
648	citrate	Energy	Krebs cycle	0.9815	1.0185	0.9439	0.4303	0.7249	1.1776	0.4117	0.8191	0.7476	1.1489	1.7384	0.8636	0.4763	1.207	1.7596	1.1883	1.0578	1.1736
263	citrulline	Amino acid	Urea cycle; arginine-, proline-, metabolism	1.7089	2.5392	0.8397	0.5256	0.9881	2.543	0.1028	0.3743	0.5296	0.1328	0.4094	1.0689	1.0904	2.272	1.9474	1.0119	1.3862	0.3863
1350	coenzyme A	Cofactors and vitamins	Pantothenate and CoA metabolism	1	1.5588	0.2897	0.2897	1.1504	1.4324	0.3535	0.2897	0.2897	0.9677	0.8839	0.6459	0.2897	0.2897	1.2255	0.957	1.1809	1.597
274	creatine	Amino acid	Creatine metabolism	1.3435	1.5275	1.024	0.5312	0.7876	1.2533	0.4375	0.9094	0.947	0.5663	0.7908	1.0979	0.7803	1.3505	1.3228	1.1301	1.0315	0.976
385	cyclo(gly-phe)	Peptide	Dipeptide	1.0225	0.5145	2.231	0.9859	0.53	0.497	2.0702	3.4856	3.1671	2.6213	3.814	1.0141	0.4654	0.3811	0.6831	0.3494	0.3494	0.3494
380	cyclo(leu-gly)	Peptide	Dipeptide	0.8575	0.8575	0.8575	0.8575	0.8575	0.8575	0.8575	0.8575	1	1.5624	0.8575	0.8575	0.8575	0.8575	0.8575	0.8575	0.8575	0.8575
224	cysteine	Amino acid	Cysteine, methionine, SAM, taurine metabolism	1.3199	0.9363	2.1916	1.2457	0.5997	0.9547	1.186	2.5211	3.1137	0.2057	2.8755	1.4656	0.6293	0.9707	0.8289	0.4171	0.3163	1.0293
299	cysteine-glutathione disulfide	Amino acid	Glutathione metabolism	1.1776	0.9144	1.8526	0.8228	0.349	0.6891	1.2989	2.7171	2.0364	0.8797	2.4973	1.3928	0.7743	1.0856	0.8217	0.4897	0.6164	1.4713
376	cysteinylglycine	Peptide	Dipeptide	1.3737	1.154	1.0277	0.397	1.0711	1.4895	0.5582	1.1698	0.7523	1.2086	1.4326	1	0.2441	0.7206	0.8109	0.4741	0.6234	0.2441
1251	cytidine	Nucleotide	Pyrimidine metabolism, cytidine containing	1.674	1.2892	0.8218	0.4448	0.8644	1.5276	0.589	1.2075	0.5381	1.1817	1.4277	0.8565	0.5958	1.034	1.1491	0.9836	1.0164	0.7069
1255	cytidine 5'-monophosphate (5'-CMP)	Nucleotide	Pyrimidine metabolism, cytidine containing	1.4264	1.3205	0.8853	0.5843	0.6777	1.0861	0.8669	1.5621	0.7896	1.2981	0.8241	1.3211	0.7239	0.8993	1.0877	0.9139	1.1038	2.5879
1256	cytidine-3'-monophosphate (3'-CMP)	Nucleotide	Pyrimidine metabolism, cytidine containing	2.1771	0.9479	0.9076	0.2676	1	1.2848	0.6269	1.2088	0.0812	2.3998	1.9903	0.0812	0.5048	1.1299	0.6108	1.0524	0.565	1.156
926	deoxycholate	Lipid	Bile acid metabolism	1	1	1	1	1	1	1	1	1	1	1	1	1	1	1	1	1	1
1185	desmosterol	Lipid	Free fatty acid	1.0086	0.9521	1.3527	1.0026	0.78	0.7855	0.8525	0.78	1.8188	0.78	0.78	0.78	0.9482	1.6464	1.5343	0.9642	0.9974	1.1911
724	dihomo-linoleate (20:2n6)	Lipid	Long chain fatty acid	1.2267	1.1913	0.9541	1.0013	0.6341	0.8589	1.1687	1.7754	1.8536	1.3415	1.2776	1.8578	0.9977	0.9021	0.8303	0.521	0.66	0.9987
678	dihomo-linolenate (20:3n3 or n6)	Lipid	Essential fatty acid	0.8413	0.9796	0.7999	0.5769	0.5757	0.7426	1.3112	1.7894	1.3625	2.4519	1.9552	2.0155	0.8727	1.0204	1.1373	0.7995	0.8583	2.0421
1104	dihydrocholesterol	Lipid	Sterol/Steroid	0.965	1.035	1.3046	0.669	0.3634	0.7154	0.7427	1.1838	1.8599	0.7356	1.3949	1.4105	0.6555	1.2119	1.387	0.4235	0.5587	1.4358
254	dimethylarginine (SDMA + ADMA)	Amino acid	Urea cycle; arginine-, proline-, metabolism	1.1516	0.8791	1.7194	0.9813	0.4736	0.7985	1.2935	2.6729	2.9666	1.3847	2.6376	1.8992	0.6907	1.0187	0.6569	0.5361	0.5403	0.8451
733	docosadienoate (22:2n6)	Lipid	Long chain fatty acid	1.5439	1.2937	1.731	1.2288	0.5514	0.9026	1.2186	1.9753	1.9896	0.9083	0.8222	1.4581	0.8732	1.0917	0.5656	0.3177	0.4304	0.6617
682	docosahexaenoate (DHA; 22:6n3)	Lipid	Essential fatty acid	0.6384	0.8575	0.8956	0.6611	0.5486	0.6388	1.1671	1.7737	1.6248	2.2448	1.6415	1.3438	0.9511	1.2472	1.0489	0.705	0.836	2.1803
680	docosapentaenoate (n3 DPA; 22:5n3)	Lipid	Essential fatty acid	0.6518	0.8567	0.8107	0.5791	0.5479	0.6284	1.2329	1.8935	1.4402	2.3853	1.7081	1.1463	0.9284	1.1582	1.0716	0.753	0.8349	2.1276
681	docosapentaenoate (n6 DPA; 22:5n6)	Lipid	Essential fatty acid	0.623	0.7088	0.6463	0.5021	0.4236	0.528	1.0678	1.7668	1.3902	2.0639	1.5182	3.0549	0.8802	1.0642	1.0896	0.6419	0.9358	1.7925
734	docosatrienoate (22:3n3)	Lipid	Long chain fatty acid	0.7358	0.6984	0.6376	0.7003	0.3863	0.6966	1.1406	1.4812	1.2863	1.2703	1.4136	1.4134	0.9456	0.8548	1.6736	0.6377	1.0544	1.5689
679	eicosapentaenoate (EPA; 20:5n3)	Lipid	Essential fatty acid	0.7768	1.0034	0.8525	0.6709	0.6384	0.7303	1.1569	1.9608	1.5285	2.2554	1.4626	0.9215	0.9966	1.1375	1.0505	0.7473	0.6271	2.0554
722	eicosenoate (20:1n9 or 11)	Lipid	Long chain fatty acid	1.0905	1.0355	1.2031	0.8446	0.5137	0.9645	0.8899	1.6287	1.4125	1.4806	1.0585	1.2898	0.6846	0.8553	0.6743	0.4233	0.5058	1.072
955	ethanolamine	Lipid	Glycerolipid metabolism	0.949	1.5202	1.8051	1.0469	0.5474	0.9002	0.4557	1.4014	1.758	0.8127	0.6256	1.2308	0.9495	1.5697	0.7086	0.9531	1.3989	1.3238
1365	flavin adenine dinucleotide (FAD)	Cofactors and vitamins	Riboflavin metabolism	0.9817	1.0023	0.9977	0.573	0.554	0.9761	0.6102	1.0622	1.0447	1.068	1.0239	1.2146	0.7715	1.2075	1.0894	0.7846	0.9535	1.5868
537	fructose	Carbohydrate	Fructose, mannose, galactose, starch, and sucrose metabolism	1.2083	0.6756	1.3863	1.0371	0.8525	1.6222	0.3607	0.8467	0.9126	1.089	1.1232	0.9629	0.6339	1.1268	1.2616	0.7196	1.0644	0.7371
592	fructose-6-phosphate	Carbohydrate	Glycolysis, gluconeogenesis, pyruvate metabolism	3.8639	2.02	0.8783	0.4952	1.9456	5.188	0.3903	0.7904	0.4381	0.7633	0.3638	1.1646	0.3638	1.4728	1.5058	1.2691	0.8819	1
663	fumarate	Energy	Krebs cycle	1.215	0.8684	1.0621	0.7688	0.616	1.2566	0.9379	1.3303	1.1587	1.281	1.6085	1.2956	0.5873	0.8058	1.151	0.6236	0.8396	0.5438
539	galactose	Carbohydrate	Fructose, mannose, galactose, starch, and sucrose metabolism	1.1386	0.8278	1.6832	0.9266	0.4883	0.9778	0.8226	1.751	2.0861	1.5824	1.7932	1.4254	0.7662	1.2365	1.0222	0.514	0.6434	0.6623
47	gamma-aminobutyrate (GABA)	Amino acid	Glutamate metabolism	2.2614	0.8082	0.5662	0.5662	1.3462	0.5662	1.3904	0.5662	0.5662	0.5662	1	0.5662	0.5662	0.5662	0.5662	0.5662	0.5662	0.8202
464	gamma-glutamylcysteine	Peptide	gamma-glutamyl	1.2296	1.4609	0.9257	0.3549	0.7435	1.5066	1.1352	1.8277	1.0743	2.2254	1.8303	2.4757	0.3742	0.4157	0.6369	0.538	0.6503	0.67
589	glucose	Carbohydrate	Glycolysis, gluconeogenesis, pyruvate metabolism	1.2823	0.8933	1.5885	0.9548	0.823	1.8679	0.4162	0.7684	1.0206	1.046	1.2535	1.9698	0.7832	1.3125	1.3837	0.8945	0.9794	0.7664
587	glucose-6-phosphate (G6P)	Carbohydrate	Glycolysis, gluconeogenesis, pyruvate metabolism	7.0741	2.5314	0.7071	0.4116	5.3363	9.4962	0.175	0.3204	0.3185	0.5824	0.7453	1.6284	0.7381	1.2547	2.8027	2.3308	1.5873	0.3249
39	glutamate	Amino acid	Glutamate metabolism	0.8122	0.8951	1.0875	0.683	0.6218	1.0966	0.547	1.0599	1.0665	0.7761	1.1624	1.5102	0.7301	1.1576	1.1682	0.7267	0.9401	1.4598
45	glutamine	Amino acid	Glutamate metabolism	1.5623	1.2928	1.0163	0.4465	0.9837	0.9131	0.5561	1.1256	1.9848	3.3513	2.4049	0.6633	0.3795	0.5672	0.9378	2.241	0.6268	2.4888
298	glutathione, oxidized (GSSG)	Amino acid	Glutathione metabolism	1.0947	1.2751	0.7714	0.4233	0.8193	1.1663	0.7699	1.5996	1.0283	1.0776	1.0091	1.7255	0.5012	0.8409	0.9909	1.0202	0.8829	0.8277
295	glutathione, reduced (GSH)	Amino acid	Glutathione metabolism	1.4272	1.5923	0.6995	0.4098	1.0793	1.8954	0.6953	1.0892	0.8613	1.0572	1.3342	1.2827	0.4482	0.6805	1.0167	0.9145	0.9833	0.3554
585	glycerate	Carbohydrate	Glycolysis, gluconeogenesis, pyruvate metabolism	1.7897	1.4555	1	0.8481	1.6776	1.7877	0.457	0.898	0.6766	0.8795	0.6622	1.6556	0.4846	1.4251	1.73	1.3254	0.8043	0.457
1436	glycerol 2-phosphate	Xenobiotics	Chemical	1.3726	1.0904	1.0764	0.8009	0.6051	1.6814	0.7535	1	0.879	1.1883	0.8927	2.0766	0.3095	1.021	1.3419	0.3095	0.7059	0.6302
961	glycerol 3-phosphate (G3P)	Lipid	Glycerolipid metabolism	0.9948	0.8637	1.1694	0.6618	0.6935	1.5549	1.0812	1.7224	1.0136	1.0052	1.1487	2.0997	0.6065	0.952	1.3946	0.4906	0.7615	0.6369
962	glycerophosphorylcholine (GPC)	Lipid	Glycerolipid metabolism	0.8952	0.8383	0.9167	0.4486	0.4663	0.7384	1.3699	2.1762	1.5601	1.8564	1.4602	1.6615	0.6144	0.8618	1.3981	0.8166	1.0833	2.1163
1	glycine	Amino acid	Glycine, serine and threonine metabolism	1.304	0.9944	1.4407	1.0056	0.6468	1.2641	0.6164	1.3819	1.1724	0.569	1.0489	1.4158	0.7264	1.0441	0.821	0.4265	0.5283	0.3801
312	glycylglycine	Peptide	Dipeptide	1.0794	0.9206	2.041	0.8511	0.4271	0.619	1.35	3.2041	2.5833	2.1454	3.1732	2.1815	0.4439	0.7393	0.4508	0.5536	0.7348	1.2105
315	glycylisoleucine	Peptide	Dipeptide	0.4527	0.5045	1.2304	0.6439	0.4205	0.2154	1	1.7356	1.6168	1.641	2.3736	2.2195	0.3618	0.5742	1.0189	0.2154	0.2154	0.2154
316	glycylleucine	Peptide	Dipeptide	0.899	0.6623	2.4276	1.101	0.4505	0.3957	2.5202	4.2071	4.3269	3.2246	5.3187	2.6712	0.5494	0.6602	0.7335	0.7229	0.6873	1.4545
316.1	glycyllysine	Peptide	Dipeptide	0.2224	0.1521	1.506	0.4697	0.1521	0.1521	3.0886	6.2911	5.3126	2.6816	3.775	1	0.1521	0.3234	0.1521	0.3173	0.2023	0.1521
312.9	glycylmethionine	Peptide	Dipeptide	0.6226	0.3379	2.5016	1.1176	0.4163	0.3391	3.9881	5.8942	6.866	4.6103	6.6233	2.2091	0.3513	0.7559	0.6646	0.8824	0.6959	1.3121
319	glycylphenylalanine	Peptide	Dipeptide	0.5925	0.4241	1.884	1	0.3889	0.3671	1.8533	3.525	3.4668	2.6645	4.6478	1.8713	0.4019	0.4349	0.3671	0.5777	0.3955	1.4036
314	glycylproline	Peptide	Dipeptide	0.6137	0.712	3.3282	1	0.5922	0.9848	3.123	4.132	4.0545	4.502	4.0748	0.8468	0.4513	0.4513	0.4513	0.46	0.4513	1.1901
313	glycylserine	Peptide	Dipeptide	0.9708	0.611	2.3246	1.0292	0.3195	0.6499	2.8001	5.4479	3.5923	2.6749	4.7445	2.8887	0.4097	0.6411	0.5908	0.4363	0.3256	1.4118
320	glycyltyrosine	Peptide	Dipeptide	0.8012	0.395	2.5554	1.1988	0.4403	0.4575	2.9787	4.9499	5.2957	3.3627	5.7018	2.7159	0.4783	0.3667	0.3642	0.6517	0.6175	1.3703
311	glycylvaline	Peptide	Dipeptide	1.0151	0.7514	1.8094	0.9849	0.3274	0.4323	1.5814	2.6978	2.0863	1.3855	3.2096	4.0548	0.692	0.6261	0.8621	0.9115	0.6396	1.0247
1220	guanine	Nucleotide	Purine metabolism, guanine containing	2.4039	1.0792	0.8614	0.3649	1.1646	1.958	0.5413	1.3094	0.386	1.454	1.6099	0.6338	0.5777	1.0574	0.9224	1.1163	0.9426	0.8038
1224	guanosine	Nucleotide	Purine metabolism, guanine containing	1.599	0.7536	0.441	0.1029	0.9491	1.0884	1.3436	2.0234	0.2961	3.5414	3.067	0.1961	0.3248	0.7372	1.0487	1.3847	0.9513	1.1014
1245	guanosine 3'-monophosphate (3'-GMP)	Nucleotide	Purine metabolism, guanine containing	1.2235	0.9392	0.8032	0.1917	0.4202	0.7938	1.1489	1.7884	0.0453	1.0152	2.0468	0.0453	0.634	1.5018	1.1084	1	0.9273	2.1075
1227	guanosine 5'- monophosphate (5'-GMP)	Nucleotide	Purine metabolism, guanine containing	2.2464	2.2213	1.2338	0.5417	1.0722	2.6327	0.0421	0.0421	0.2599	0.1561	0.0421	0.342	0.6881	1.145	1.1244	0.9707	1.0293	0.7643
53	histidine	Amino acid	Histidine metabolism	1.2076	0.9736	1.5695	0.9949	0.5885	1.0051	0.707	1.4157	1.6746	1.0312	1.452	1.3778	0.815	1.1374	0.8219	0.5374	0.6658	0.7089
392	histidylleucine	Peptide	Dipeptide	0.6524	0.3924	2.7462	1.2873	0.3353	0.1734	1.8627	3.7101	4.4298	2.9545	5.6941	1.6147	0.462	0.7127	0.7016	0.5974	0.4349	2.3271
392.04	histidylmethionine			0.2554	0.2554	0.7377	0.2554	0.2554	0.2554	1	1.5295	1.4338	1.1243	1.9182	0.4853	0.2554	0.2554	0.2554	0.2554	0.2554	0.4883
1190	hypoxanthine	Nucleotide	Purine metabolism, (hypo)xanthine/inosine containing	1.9516	1.5687	0.7946	0.4177	0.9956	1.5186	0.4533	1.0044	0.6772	1.0163	1.0209	0.6637	0.6708	1.0182	1.1023	1.0459	0.9203	0.7308
1192	inosine	Nucleotide	Purine metabolism, (hypo)xanthine/inosine containing	1.6925	0.8634	0.4673	0.1441	0.9299	1.1465	1.5327	2.1115	0.3149	4.3538	3.441	0.2127	0.3615	0.7795	1.0228	1.1989	0.9772	1.7564
974	inositol 1-phosphate (I1P)	Lipid	Inositol metabolism	0.9985	0.6395	1.1888	0.6277	0.3881	0.8116	1.0843	1.6814	1.3765	1.3502	2.3797	1.3405	0.7238	1.1446	0.8931	0.4103	0.5004	1.0015
595	Isobar: fructose 1,6-diphosphate, glucose 1,6-diphosphate, myo-inositol 1,4 or 1,3-diphosphate	Carbohydrate	Glycolysis, gluconeogenesis, pyruvate metabolism	2.4058	1.5534	0.8107	0.4306	1.6828	3.2584	0.2481	0.5382	0.7833	0.5382	1.386	0.8738	0.7659	1.8555	1.3241	1.0983	0.9826	1.0174
629	Isobar: ribulose 5-phosphate, xylulose 5-phosphate	Carbohydrate	Nucleotide sugars, pentose metabolism	2.1278	1.131	1.1039	0.4245	1.1071	1.9664	0.4677	0.9741	0.4655	0.7725	1.3544	0.6531	0.5335	1.0259	1.1472	1.2057	0.8734	0.4621
190	isoleucine	Amino acid	Valine, leucine and isoleucine metabolism	1.2215	0.9931	1.6988	1.0069	0.6209	1.0788	0.7015	1.5151	1.6148	0.7143	1.4256	1.4181	0.8081	1.0675	0.8652	0.6837	0.7918	0.7068
402	isoleucylalanine	Peptide	Dipeptide	0.6041	0.6005	1.8325	0.5024	0.5353	0.2867	5.1048	5.3213	8.3175	11.7973	7.207	1.1497	0.5631	0.7894	0.8503	1.4235	0.779	4.465
403	isoleucylarginine	Peptide	Dipeptide	0.1638	0.1638	0.1726	0.1638	0.1638	0.1638	1	0.8681	1.4066	1.6721	1.2757	0.1638	0.1638	0.1638	0.1638	0.1638	0.1638	0.1638
404	isoleucylglutamate	Peptide	Dipeptide	0.2939	0.2939	0.2939	0.2939	0.2939	0.2939	0.6453	0.9228	1.4597	1.8776	1.0772	0.2939	0.2939	0.2939	0.2939	0.2939	0.2939	0.2939
405	isoleucylglutamine	Peptide	Dipeptide	0.6326	0.6411	1.5869	0.7125	0.3187	0.3402	9.79	8.4274	14.9441	17.723	12.5754	1.085	0.6637	0.6417	0.9847	1.0153	0.7279	3.5559
406	isoleucylglycine	Peptide	Dipeptide	1.1172	0.6813	1.9173	0.8479	0.6888	0.408	1.4684	2.2007	3.2332	3.1032	2.9749	1.0571	0.4946	0.7836	0.6448	0.9429	0.4804	1.5217
355	isoleucylleucine	Peptide	Dipeptide	0.4543	0.4543	0.4543	0.4543	0.4543	0.4543	1	0.4543	1.027	4.6302	0.899	0.4543	0.4543	0.4543	0.4543	0.4543	0.4543	0.4543
409	isoleucylserine	Peptide	Dipeptide	0.4441	0.2847	1.3478	0.3365	0.2611	0.2086	3.4755	3.6275	5.632	10.2025	6.0984	0.6522	0.2086	0.2086	0.2086	0.4843	0.2086	2.4696
411	isoleucyltyrosine	Peptide	Dipeptide	0.415	0.415	0.415	0.415	0.415	0.415	0.8235	0.415	1.376	2.643	1	0.415	0.415	0.415	0.415	0.415	0.415	0.415
1100	lathosterol	Lipid	Sterol/Steroid	1.4137	1.4896	1.7813	0.8978	0.4633	0.7673	0.436	0.436	0.436	0.436	0.601	0.5599	1.0278	2.1929	1.8533	1	1.4721	0.7267
694	laurate (12:0)	Lipid	Medium chain fatty acid	0.7716	0.8481	1.0414	0.589	0.5033	0.6705	0.6751	1.2905	1.7544	1.6634	1.3195	1.5953	0.742	1.1282	1.0499	0.9586	0.8519	2.5869
191	leucine	Amino acid	Valine, leucine and isoleucine metabolism	1.0163	0.7702	2.0188	1.0513	0.4665	0.7235	1.1665	2.312	2.542	1.1763	2.1511	1.573	0.7533	0.9837	0.7011	0.5455	0.6065	0.9387
413	leucylalanine	Peptide	Dipeptide	0.1693	0.1704	1.3851	0.2408	0.0858	0.0858	10.6816	4.6867	10.0056	24.6664	7.9624	0.6149	0.0858	0.3138	0.0858	0.2881	0.0858	1.5913
414	leucylarginine	Peptide	Dipeptide	0.1248	0.1248	0.1425	0.1248	0.1248	0.1248	1.1294	0.6716	1.3216	1.6694	1	0.1248	0.1248	0.1248	0.1248	0.1248	0.1248	0.1248
415	leucylasparagine	Peptide	Dipeptide	0.7338	0.4589	0.9443	0.7531	0.7568	0.4429	8.158	4.3189	11.569	21.931	8.1306	1.2873	0.4429	0.7797	0.4429	1.0557	0.9049	3.2878
416	leucylaspartate	Peptide	Dipeptide	0.5436	0.4374	1.5327	0.5232	0.3135	0.3219	2.1999	1.3787	2.2225	6.5777	2.0761	0.9952	0.3264	0.4698	0.3135	1.0048	0.3135	1.3154
417	leucylglutamate	Peptide	Dipeptide	0.3114	0.4078	1.1175	0.5293	0.4099	0.4495	4.36	2.8767	5.4009	12.9415	4.4375	1.2087	0.8086	1.4383	0.6617	0.7751	0.8825	1.7481
418	leucylglycine	Peptide	Dipeptide	0.9353	0.3575	4.6314	0.9723	0.5103	0.379	42.5658	28.446	54.1036	60.1589	42.3227	1.812	0.3376	0.7783	0.2785	1.0277	0.3587	6.7194
419	leucylhistidine	Peptide	Dipeptide	0.2391	0.2391	0.2391	0.2391	0.2391	0.2391	1	0.8606	1.8053	2.1089	1.7069	0.2391	0.2391	0.2391	0.2391	0.2391	0.2391	0.5902
361	leucylisoleucine	Peptide	Dipeptide	0.7228	0.7228	0.7228	0.7228	0.7228	0.7228	1.1454	0.7228	0.9216	3.8794	1	0.7228	0.7228	0.7228	0.7228	0.7228	0.7228	0.7228
360	leucylleucine	Peptide	Dipeptide	0.2209	0.147	1.1698	0.3039	0.147	0.147	11.4072	5.5096	8.4266	39.0287	6.2607	0.6832	0.147	0.147	0.147	0.2332	0.147	0.8302
447	leucylmethionine	Peptide	Dipeptide	0.3972	0.3972	0.3972	0.3972	0.3972	0.3972	1	0.3972	1.218	5.0608	0.9898	0.3972	0.3972	0.3972	0.3972	0.3972	0.3972	0.3972
420	leucylphenylalanine	Peptide	Dipeptide	0.4733	0.4733	0.4733	0.4733	0.4733	0.4733	1.0083	0.4733	0.9397	6.4282	1	0.4733	0.4733	0.4733	0.4733	0.4733	0.4733	0.4733
421	leucylserine	Peptide	Dipeptide	0.2453	0.2343	1.0743	0.3892	0.2312	0.2312	8.8288	3.4765	7.7855	30.6205	7.1641	0.9257	0.2312	0.3555	0.2312	0.3621	0.2312	2.9527
423	leucyltyrosine	Peptide	Dipeptide	0.5822	0.5822	0.5822	0.5822	0.5822	0.5822	1.3488	0.5822	1	3.0587	0.6763	0.5822	0.5822	0.5822	0.5822	0.5822	0.5822	0.5822
737	lignocerate (24:0)	Lipid	Long chain fatty acid	1.2797	0.3803	1.3585	0.7606	0.4597	0.9423	0.7702	1.0453	1.5359	1.5966	1.1407	2.4754	1.0165	0.5864	0.6998	0.8871	0.9835	1.2225
673	linoleate (18:2n6)	Lipid	Essential fatty acid	0.87	1.0156	0.9816	0.6374	0.6659	0.9844	1.0562	1.6723	1.6008	1.7919	1.2498	1.8801	0.8941	1.1931	0.9142	0.6011	0.6848	1.419
677	linolenate [alpha or gamma; (18:3n3 or 6)]	Lipid	Essential fatty acid	0.7839	1.1293	0.881	0.6909	0.8266	0.9424	1.1176	1.9417	1.6887	2.024	1.3088	2.0127	0.8782	1.0576	0.8845	0.6847	0.588	1.7238
75	lysine	Amino acid	Lysine metabolism	1.2651	0.9857	1.8582	1.0143	0.4271	0.6142	0.8769	2.2973	2.5904	1.0847	1.1858	1.1035	0.5874	1.102	0.5353	0.5379	0.745	0.8686
427.05	lysylthreonine	Peptide	Dipeptide	0.1951	0.1096	1.5215	0.4924	0.1096	0.1096	2.7788	3.9438	3.9943	2.4742	4.5008	1.2448	0.1524	0.1581	0.1096	0.2219	0.1096	0.7552
427.2	lysylvaline	Peptide	Dipeptide	0.5169	0.4706	1.4303	0.524	0.29	0.29	1.0192	2.3731	2.3335	1.5128	2.0626	1	0.29	0.368	0.29	0.3579	0.5006	1.2127
667	malate	Energy	Krebs cycle	1.0951	1.3276	0.7252	0.518	1.2129	1.7419	0.6392	1.2263	0.7841	0.9049	1.298	0.8255	0.6612	1.2456	1.2997	0.8029	1.1808	0.5213
547	maltose	Carbohydrate	Fructose, mannose, galactose, starch, and sucrose metabolism	0.4099	0.4099	0.4099	0.4099	0.4099	1	0.4099	0.4099	0.4099	0.4099	0.4099	5.748	0.4099	0.4099	0.4099	0.4099	0.4099	0.4099
646.5	maltotetraose	Carbohydrate	Oligosaccharide	0.2022	0.2022	0.2022	0.2022	0.2022	1.5291	0.2022	0.2022	0.2022	0.2022	0.2022	8.0875	0.2022	0.2022	0.2022	0.2022	0.2022	0.4709
567	maltotriose	Carbohydrate	Fructose, mannose, galactose, starch, and sucrose metabolism	0.433	0.433	0.433	0.433	0.433	1.5612	0.433	0.433	0.433	0.433	0.4388	7.7303	0.433	0.433	0.433	0.433	0.433	0.433
552	mannose	Carbohydrate	Fructose, mannose, galactose, starch, and sucrose metabolism	1.1988	0.8634	1.0802	0.5955	0.5557	1.1102	1.0913	1.9757	1.3553	1.39	1.6673	1.7012	0.4591	0.642	0.9198	0.5345	0.7239	0.6103
554	mannose-6-phosphate	Carbohydrate	Fructose, mannose, galactose, starch, and sucrose metabolism	2.6891	0.8879	1.074	0.646	1.8875	2.8232	0.5872	0.9169	0.5972	1.0119	1.5554	1.351	0.6906	0.9881	1.671	0.7625	1.0922	0.5147
704	margarate (17:0)	Lipid	Long chain fatty acid	0.9207	0.94	1.0111	0.6963	0.5665	0.7621	1.1183	1.7668	1.412	2.444	1.7958	2.0785	0.7831	0.9889	1.2259	0.8507	0.8305	2.4944
727	mead acid (20:3n9)	Lipid	Long chain fatty acid	0.8397	0.9882	1.0803	0.7133	0.5949	0.8397	0.743	1.3882	1.6486	1.1601	1.1637	1.516	1.0118	1.2494	0.9833	0.649	0.6968	1.2746
237	methionine	Amino acid	Cysteine, methionine, SAM, taurine metabolism	1.1048	0.8411	1.7014	0.9618	0.5115	0.7898	1.0404	1.9747	2.1739	1.212	2.0912	1.4067	0.7175	1.0382	0.6993	0.5776	0.5725	0.9278
230	methionine sulfoxide	Amino acid	Cysteine, methionine, SAM, taurine metabolism	1.1564	0.5173	1.5887	0.5608	0.2861	0.4253	0.4426	1.318	1.3399	0.8648	1.4258	1.2485	0.9891	1.0609	1.0109	0.5679	0.5944	1.6098
454.5	methionylglycine	Peptide	Dipeptide	0.7265	0.4336	1.0543	0.453	0.5002	0.4336	7.6396	5.2229	7.9912	31.5227	8.5137	0.8427	0.4336	0.4336	0.4336	0.8557	1	0.4336
394	methionylserine	Peptide	Dipeptide	0.5522	0.5522	0.5522	0.5522	0.5522	0.5522	0.9677	1.0182	1	4.9266	1.1171	0.5522	0.5522	0.5522	0.5522	0.5522	0.5923	0.5522
1294	methylphosphate	Nucleotide	Purine and pyrimidine metabolism	1.0928	0.792	1.0801	0.5854	0.6161	0.9924	0.6175	1.0423	0.9711	1.0724	1.1254	1.046	0.6353	1.1551	1.2532	0.7512	0.9025	1.0076
971	myo-inositol	Lipid	Inositol metabolism	1.4034	1.2602	1.1137	0.6063	0.7687	1.4951	1.0073	1.8511	1.0563	0.6578	1.3599	0.9927	0.4229	0.7256	1.0464	0.6798	0.9015	0.194
698	myristate (14:0)	Lipid	Long chain fatty acid	0.8521	0.8781	1.0288	0.6483	0.6097	0.8185	0.9581	1.4887	1.59	1.8837	1.5809	1.9178	0.7894	1.0453	1.1948	0.9712	0.8989	2.2296
699	myristoleate (14:1n5)	Lipid	Long chain fatty acid	0.6948	0.8813	0.9681	0.5739	0.5789	0.9365	0.9474	1.5719	1.966	1.7255	1.3115	1.8061	0.7817	1.3818	1.3164	0.8461	1.0319	2.2353
33	N-acetylalanine	Amino acid	Alanine and aspartate metabolism	2.971	1.453	2.5411	0.6157	1.1049	0.9899	0.4394	0.4394	1.2694	1.0101	1.2824	0.7502	0.5914	1.3449	0.8853	0.8219	0.548	0.4394
511	N-acetylglucosamine	Carbohydrate	Aminosugars metabolism	0.8538	1.2655	0.9783	0.5014	0.5393	0.6049	1.167	1.8923	2.2931	1.9014	1.3826	1.9276	0.7754	1.2266	1.0217	0.8313	0.728	0.8737
239	N-acetylmethionine	Amino acid	Cysteine, methionine, SAM, taurine metabolism	0.8305	0.7904	1.7242	0.8027	0.4428	0.4451	1.8635	2.9602	3.2323	2.1484	2.6792	1.4865	0.7732	1.0542	0.9458	0.6894	0.8561	1.2811
517	N-acetylneuraminate	Carbohydrate	Aminosugars metabolism	0.3384	1	0.458	0.2519	0.2519	0.2519	0.8826	1.3141	2.0608	2.2399	1.4095	1.1554	0.7109	1.8726	0.9977	0.2519	0.744	3.4465
759	n-Butyl Oleate	Lipid	Fatty acid, ester	1.3801	2.0043	1.8046	0.9584	0.6323	1.0416	0.6226	0.5829	0.5829	1.226	0.9558	3.1543	0.5829	0.5829	0.7312	0.8538	0.5829	1.4418
1732	N-glycolylneuraminate	Xenobiotics	Food component/Plant	1.8246	0.9976	2.9859	1.7032	0.8962	1.6699	0.7881	1.9528	0.9734	1.3775	1.8143	2.249	0.8358	1	0.7195	0.6756	0.7183	0.6756
1201	N1-methyladenosine	Nucleotide	Purine metabolism, adenine containing	1.2549	1.37	1	0.4425	0.5397	0.9885	1.0755	1.4442	0.4425	3.1676	1.8013	0.4425	0.7231	0.4425	0.4425	0.7603	0.7538	0.4425
1236	N1-methylguanosine	Nucleotide	Purine metabolism, guanine containing	1.9155	0.9428	0.4047	0.2901	1	1.319	0.2901	0.6847	0.2901	1.1951	1.2944	0.2901	0.2901	0.7462	0.7836	1.1111	0.2901	1.35
1242	N6-carbamoylthreonyladenosine	Nucleotide	Purine metabolism, guanine containing	1.0866	1.0735	0.9265	0.4952	0.5528	0.8948	1.2821	2.3032	1.4019	2.1324	2.2452	2.3751	0.4434	0.8529	0.7813	0.6241	0.7986	1.5351
1324	nicotinamide	Cofactors and vitamins	Nicotinate and nicotinamide metabolism	1.6501	1.0919	1.3199	0.6529	0.8903	1.6603	0.4303	0.8174	0.7941	0.5284	1.0914	1.0266	0.696	1.1355	0.9734	1.0553	0.911	1.2178
1327	nicotinamide adenine dinucleotide (NAD+)	Cofactors and vitamins	Nicotinate and nicotinamide metabolism	0.9992	1.0451	1.8404	0.737	0.5958	0.537	2.8797	4.1572	4.0826	4.574	4	0.9547	0.3894	0.695	1.0175	0.7079	0.6005	1.0008
1326	nicotinamide ribonucleotide (NMN)	Cofactors and vitamins	Nicotinate and nicotinamide metabolism	1.0611	0.8036	1.5382	0.9633	0.6012	0.6473	2.2523	3.7924	3.5509	2.7791	3.0309	1.0367	0.7207	1.1637	0.6986	0.6007	0.676	0.713
708	oleate (18:1n9)	Lipid	Long chain fatty acid	1.0999	0.8903	1.2642	0.6929	0.4948	0.9535	0.6954	1.2174	1.3562	1.0956	1.0676	1.4875	0.6443	1.0768	1.0017	0.6285	0.6854	0.9983
258	ornithine	Amino acid	Urea cycle; arginine-, proline-, metabolism	0.8248	0.9982	1.6712	0.9216	0.5562	0.7516	0.8639	2.1221	2.0773	1.2153	1.9214	1.2779	0.3868	0.8385	1.0828	0.5514	1.0018	1.5144
701	palmitate (16:0)	Lipid	Long chain fatty acid	1.0359	0.8892	1.2406	0.7588	0.4963	1.0361	0.8439	1.3024	1.3179	1.5674	1.2582	1.6123	0.6636	0.9027	0.9642	0.7972	0.7144	1.9594
702	palmitoleate (16:1n7)	Lipid	Long chain fatty acid	0.7896	1.0395	0.9605	0.7286	0.6245	0.8443	1.1448	1.8569	1.8731	1.805	1.3433	2.1882	0.925	1.156	0.8553	0.6179	0.648	1.3166
1086	palmitoyl sphingomyelin	Lipid	Sphingolipid	0.9532	0.6896	1.161	0.7037	0.5481	0.934	0.6668	1.1311	1.2371	1.0468	1.6161	1.4244	0.7509	1.0864	1.1745	0.6552	0.795	1.1509
1347	pantothenate	Cofactors and vitamins	Pantothenate and CoA metabolism	1.2933	1.276	0.8455	0.5882	0.7818	1.5355	0.5191	1.1048	1.6497	0.9152	1.2105	0.8844	0.4611	1.028	1.008	0.951	0.992	1.0892
690	pelargonate (9:0)	Lipid	Medium chain fatty acid	0.7392	0.8295	1.1288	0.5151	0.3088	0.6298	0.7358	1.1305	1.5137	1.5191	1.43	1.4795	0.7713	1.0757	1.1637	0.9243	0.8122	3.1181
700	pentadecanoate (15:0)	Lipid	Long chain fatty acid	1.0883	0.376	0.9973	0.866	0.376	0.5787	0.548	0.9716	1.4678	1.2477	2.0097	1.5227	0.7677	1.216	1	0.7965	1.0718	1.2512
1488	phenol red	Xenobiotics	Chemical	1.2222	1.1329	1.1872	0.688	0.6897	1.1271	0.4787	0.8419	0.9563	0.7242	1.206	1.1922	0.713	1.2311	1.1833	0.8314	1.0437	0.916
89	phenylalanine	Amino acid	Phenylalanine & tyrosine metabolism	1.3354	0.9744	1.6576	1.0043	0.6367	0.9957	0.86	1.6799	1.923	1.0919	1.6562	1.4365	0.8201	1.1346	0.8514	0.661	0.7249	0.8568
365.1	phenylalanylalanine	Peptide	Dipeptide	0.754	0.3726	2.9746	1.0715	0.4312	0.1848	3.8221	5.4624	6.9725	7.2888	7.8042	1.4071	0.2992	0.5619	0.5319	0.9285	0.4385	3.2581
454.92	phenylalanylarginine	Peptide	Dipeptide	0.0598	0.0598	0.7078	0.1011	0.0598	0.0598	1	1.1933	2.2386	1.9525	2.0941	0.0598	0.0598	0.0598	0.0598	0.0598	0.0598	0.6782
454.9	phenylalanylaspartate	Peptide	Dipeptide	1.0502	0.9089	1.866	0.9498	0.542	0.5464	1.6951	2.4704	2.7178	2.8833	2.7111	2.3763	0.6357	0.7534	0.8011	0.6548	0.6133	1.1035
365.2	phenylalanylglutamate	Peptide	Dipeptide	0.6361	0.4976	1.9885	0.9294	0.3941	0.2908	1.539	2.8197	3.4878	3.8566	3.944	2.0663	0.5432	0.7736	0.9426	1.0574	0.8029	2.2646
365.5	phenylalanylglycine	Peptide	Dipeptide	0.9253	0.5215	2.1339	1.0747	0.4338	0.329	1.7256	2.8677	3.3532	2.6379	3.9034	1.3421	0.4714	0.627	0.4742	0.5552	0.5078	1.4051
429	phenylalanylisoleucine	Peptide	Dipeptide	0.1654	0.1654	0.346	0.1654	0.1654	0.1654	0.7978	1	1.3137	1.7082	1.7371	0.1654	0.1654	0.1654	0.1654	0.1654	0.1654	0.1654
428	phenylalanylleucine	Peptide	Dipeptide	0.0305	0.0305	0.2374	0.0718	0.0305	0.0305	1.2468	1	2.123	3.6416	1.8612	0.0305	0.0305	0.0305	0.0305	0.0305	0.0305	0.4914
365.6	phenylalanylmethionine	Peptide	Dipeptide	0.2197	0.2197	0.2197	0.2197	0.2197	0.2197	1	0.7742	1.7563	2.0436	1.4284	0.2197	0.2197	0.2197	0.2197	0.2197	0.2197	0.3515
365	phenylalanylphenylalanine	Peptide	Dipeptide	0.4298	0.82	1	0.4298	0.4298	0.4298	2.1321	2.412	4.752	7.3712	4.9342	0.9039	0.5137	0.4298	0.4298	0.5565	0.8176	2.2553
430	phenylalanylserine	Peptide	Dipeptide	0.7721	0.371	3.0422	1.2279	0.3836	0.2301	2.9381	4.9163	5.9596	6.0536	6.5108	1.793	0.4288	0.4957	0.4231	0.6738	0.495	3.1547
365.3	phenylalanyltyrosine	Peptide	Dipeptide	0.8207	0.8207	0.8207	0.8207	0.8207	0.8207	0.8207	0.8989	1.2558	1.5145	1	0.8207	0.8207	0.8207	0.8207	0.8207	0.8207	0.8207
365.4	phenylalanylvaline	Peptide	Dipeptide	0.0956	0.0956	0.5168	0.1947	0.0956	0.0956	1.1193	1.4037	1.9542	2.7144	2.3079	0.2451	0.0956	0.0956	0.0956	0.0956	0.0956	0.8807
671	phosphate	Energy	Oxidative phosphorylation	0.8095	0.9336	1.4217	0.7149	0.5591	0.9677	0.4004	1.0259	1.4722	1.3934	1.5257	1.3409	0.8171	1.1972	1.3586	0.9741	0.9649	2.0392
602	phosphoenolpyruvate (PEP)	Carbohydrate	Glycolysis, gluconeogenesis, pyruvate metabolism	1.619	1.2639	1.01	0.5221	1.0604	2.1347	0.2011	0.628	1	0.2262	0.7035	0.8044	0.5847	1.1979	1.5813	0.6633	1.0622	0.2011
956	phosphoethanolamine	Lipid	Glycerolipid metabolism	0.8579	0.4726	1.2675	0.9004	0.4726	0.4726	0.9593	0.4726	0.4726	0.4726	1.4623	2.1985	0.9006	1.6355	1.0407	0.4726	0.4726	0.4726
1349	phosphopantetheine	Cofactors and vitamins	Pantothenate and CoA metabolism	0.9196	1.3751	0.9788	0.6476	0.4433	1.1206	0.6484	1.0606	1.2278	0.6329	1.3989	0.9521	0.8621	1.2613	1.3202	0.5655	1.2707	1.0212
363	pro-hydroxy-pro	Peptide	Dipeptide	1.0259	0.6755	1.8992	0.9234	0.6755	0.844	0.9451	0.9741	1.561	0.6755	1.9481	1.3007	0.8694	2.3635	0.6755	0.6755	0.6755	0.6755
261	proline	Amino acid	Urea cycle; arginine-, proline-, metabolism	1.123	0.8726	1.256	0.779	0.7022	1.2522	0.4871	1.0669	1.1294	0.9331	1.08	1.257	0.7816	1.1725	1.0759	0.652	0.6647	0.5886
348	prolylalanine	Peptide	Dipeptide	0.9853	0.6309	2.9377	1.3703	0.4366	0.517	1.919	3.4059	3.5842	1.8859	2.9944	2.2098	0.6277	1.0147	0.5156	0.4517	0.389	0.7858
347	prolylglycine	Peptide	Dipeptide	1.1466	0.8629	2.1772	1.3412	0.6497	0.9528	1.0472	2.6779	2.0028	1.4647	2.275	2.241	0.6668	0.8955	0.6591	0.5063	0.5785	0.4967
346	prolylleucine	Peptide	Dipeptide	0.8806	0.5284	3.1258	1.4262	0.4156	0.3043	2.1777	4.06	4.5204	3.3482	4.1364	2.0238	0.5488	0.6849	0.5001	0.461	0.4477	1.1194
1280	pseudouridine	Nucleotide	Pyrimidine metabolism, uracil containing	1.7928	0.7972	0.4329	0.205	1.1162	1.8112	0.483	0.7162	0.205	1.0266	1.1213	0.205	0.3098	1	1.2762	1.104	0.9127	0.205
672	pyrophosphate (PPi)	Energy	Oxidative phosphorylation	1.0139	0.9861	1.5026	0.4362	0.4316	0.1788	0.6758	0.9552	1.1638	1.7482	1.3086	0.6199	0.7762	1.0784	1.0966	0.9649	1.2621	1.1897
1366	riboflavin (Vitamin B2)	Cofactors and vitamins	Riboflavin metabolism	0.6483	0.8146	0.8598	0.4966	0.5809	1.1339	0.7563	0.4966	1.758	1.5634	2.3651	0.4966	1.0382	1.4217	1.8237	0.9675	1	0.4966
622	ribose	Carbohydrate	Nucleotide sugars, pentose metabolism	2.3736	0.9975	1.049	0.5716	1.5055	2.1261	0.4427	1.3122	0.6839	1.0484	1.4097	0.7568	0.4917	1.0025	1.0666	0.8623	0.8152	0.2039
625	ribose 5-phosphate	Carbohydrate	Nucleotide sugars, pentose metabolism	2.1447	1.1146	1.0318	0.431	1.0982	2.1258	0.4497	0.9875	0.4388	0.7418	1.292	0.5146	0.6595	1.0906	1.0125	1.0193	0.8964	0.291
236	S-adenosylhomocysteine (SAH)	Amino acid	Cysteine, methionine, SAM, taurine metabolism	1.1498	1.0575	0.7736	0.5377	0.6904	1.0358	0.7259	1.0775	0.9418	0.7305	1.2579	0.9642	0.7164	1.1291	1.3128	0.8622	1.0741	1.7571
979	scyllo-inositol	Lipid	Inositol metabolism	1.2159	1	1.3018	0.5636	0.5899	1.2698	0.7654	1.1125	1.0072	0.942	1.2495	1.7681	0.5006	0.4037	0.6828	0.5968	1.0099	0.4037
619	sedoheptulose-7-phosphate	Carbohydrate	Nucleotide sugars, pentose metabolism	2.1894	1.6184	2.4767	0.3846	0.851	1.4227	0.1556	1.0773	0.2121	0.8332	1.2227	0.7805	0.1556	0.9427	1.1382	0.7284	1.0573	0.1556
447.9	ser-ala	Peptide	Dipeptide	0.9537	0.907	1.5606	0.7627	0.4906	0.8657	1.4671	2.8781	2.7191	2.0488	3.3478	1.6788	0.5711	1.0463	0.903	0.6589	0.5782	1.2278
8	serine	Amino acid	Glycine, serine and threonine metabolism	1.2605	0.8786	1.9158	1.2469	0.6396	1.1214	0.7043	1.7378	1.6778	0.6451	1.518	1.7002	0.7838	1.1687	0.8663	0.4814	0.6034	0.5338
431	serylleucine	Peptide	Dipeptide	0.9028	0.6428	2.3663	0.6314	0.531	0.2382	17.2666	13.8616	22.5424	29.2415	19.8575	1.0972	0.4622	0.3643	0.4511	1.429	0.5844	6.2171
448.05	serylmethionine	Peptide	Dipeptide	0.078	0.078	0.2528	0.078	0.078	0.078	1.0914	0.9086	1.3861	2.3688	1.3558	0.078	0.078	0.078	0.078	0.078	0.078	0.4023
432	serylphenyalanine	Peptide	Dipeptide	0.6626	0.7439	2.4131	0.694	0.6534	0.3253	13.2256	11.7354	16.3215	23.8017	18.6292	1.1537	0.678	0.8463	0.5318	1.3696	0.6573	5.4456
448.2	seryltyrosine	Peptide	Dipeptide	0.6938	0.4359	2.2058	0.8746	0.331	0.2625	12.4866	13.8316	16.1618	12.4613	14.1321	1	0.3592	0.2625	0.2625	0.748	0.2625	3.5787
448.3	serylvaline	Peptide	Dipeptide	1	0.538	1.8791	1.3849	0.2197	0.3524	2.0166	3.4345	3.5644	3.1991	4.489	0.8846	0.4577	0.4771	0.2197	0.4245	0.2406	2.9627
560	sorbitol	Carbohydrate	Fructose, mannose, galactose, starch, and sucrose metabolism	1.1236	1.0958	1.0898	0.5274	0.3564	1.2521	0.87	1.3367	1.4752	1.3203	1.3731	0.8484	0.5554	1.0059	0.9941	0.5173	0.7632	0.2134
1074	sphinganine	Lipid	Sphingolipid	0.9248	0.9724	1.6905	0.9363	0.9072	1.7327	1.0866	0.9769	4.3673	1.797	1.9695	2.8277	0.9504	1.3521	0.8988	0.6474	0.6602	1.0231
1077	sphingosine	Lipid	Sphingolipid	0.9769	0.7013	1.0231	0.6046	0.7751	1.2368	0.8022	1.2544	3.3967	1.8094	1.789	3.3224	0.8654	1.2906	0.9417	0.5503	0.6682	1.1591
706	stearate (18:0)	Lipid	Long chain fatty acid	1.0502	0.9107	1.2253	0.777	0.5791	0.9498	0.9033	1.5308	1.4776	1.7874	1.3954	1.9893	0.7361	0.9132	1.1213	0.6774	0.712	2.0806
1087	stearoyl sphingomyelin	Lipid	Sphingolipid	1.3712	0.9177	1.5835	1.0573	0.7556	1.3615	0.5508	0.881	1.0111	0.7372	1.3032	1.02	0.9889	1.3341	1.547	0.8132	0.9417	0.9449
659	succinate	Energy	Krebs cycle	0.8487	0.9978	1.0022	0.4525	0.4381	0.681	1.082	1.2316	1.2563	1.5378	1.4166	1.2225	0.6477	0.7982	1.0878	0.8572	0.7731	2.1286
17	threonine	Amino acid	Glycine, serine and threonine metabolism	1.2318	0.8583	1.8607	1.1533	0.6071	1.0697	0.7443	1.6859	1.6879	0.7165	1.5158	1.7563	0.7151	1.07	0.9303	0.5245	0.6325	0.5239
432.1	threonylalanine	Peptide	Dipeptide	0.694	0.3893	3.3389	1.1128	0.667	0.4894	7.0906	11.2696	9.8914	8.9345	12.398	2.3157	0.4496	0.784	0.6494	0.8872	0.5061	2.9361
432.2	threonylarginine	Peptide	Dipeptide	0.1398	0.1398	0.1398	0.1398	0.1398	0.1398	0.8909	1.1091	1.3855	0.5549	1.1346	0.1398	0.1398	0.1398	0.1398	0.1398	0.1398	0.1398
433	threonylleucine	Peptide	Dipeptide	0.771	0.771	0.771	0.771	0.771	0.771	0.9377	0.771	1	2.0914	1.2141	0.771	0.771	0.771	0.771	0.771	0.771	0.771
364	threonylphenylalanine	Peptide	Dipeptide	0.3855	0.3855	0.3855	0.3855	0.3855	0.3855	0.7173	0.3855	1	2.6132	1.0961	0.3855	0.3855	0.3855	0.3855	0.3855	0.3855	0.3855
153	tryptophan	Amino acid	Tryptophan metabolism	1.2545	0.9681	1.5386	0.86	0.6038	1.0319	0.8824	1.6633	1.8978	1.2705	1.6953	1.341	0.7107	1.0728	0.9334	0.5987	0.7272	0.8084
106	tyrosine	Amino acid	Phenylalanine & tyrosine metabolism	1.3822	1.0371	1.6266	0.9321	0.6204	1.0983	0.8978	1.7527	2.0399	0.9629	1.5222	1.3876	0.8096	1.0687	0.7534	0.6272	0.7025	0.6926
454.91	tyrosylglutamine	Peptide	Dipeptide	0.8218	0.4266	3.0582	1.1782	0.3528	0.1971	3.0588	5.0366	7.2109	4.5374	5.8477	2.2908	0.6047	0.6987	0.4616	0.5698	0.4751	1.9107
438.9	tyrosylglycine	Peptide	Dipeptide	0.8818	0.6131	2.0944	1.0839	0.4169	0.4067	1.5135	2.5097	3.3811	2.3032	3.6399	1.9246	0.6053	0.9161	0.4747	0.5748	0.546	1.1265
439.1	tyrosylhistidine	Peptide	Dipeptide	0.4331	0.2032	2.4708	0.8887	0.1632	0.1632	2.9074	3.9708	6.0938	4.2125	6.2268	1	0.2094	0.4238	0.1632	0.3723	0.1632	1.5945
437	tyrosylleucine	Peptide	Dipeptide	0.6452	0.5085	3.8916	1.358	0.3733	1.0605	6.1932	7.8093	10.4727	9.8204	10.3241	1.475	0.9395	0.4924	0.7492	0.7488	0.54	0.6061
441	tyrosyllysine	Peptide	Dipeptide	0.0618	0.0618	1.0845	0.3548	0.0618	0.0618	0.9155	1.3885	1.8386	1.2983	1.9085	0.6044	0.0618	0.0618	0.0618	0.0618	0.0618	0.6793
439.2	tyrosylphenylalanine	Peptide	Dipeptide	0.2799	0.2805	1	0.3648	0.2006	0.2006	1.8225	2.3937	3.2635	3.9988	3.6141	0.565	0.2006	0.2006	0.2006	0.5658	0.2006	1.4501
439	tyrosyltyrosine	Peptide	Dipeptide	0.3422	0.4085	2.0478	0.4132	0.2381	0.2381	2.9416	4.8924	6.8642	5.3718	5.2508	1.0571	0.377	0.6646	0.2381	0.5652	0.9429	2.4864
376.3	tyrosylvaline	Peptide	Dipeptide	0.811	0.8141	2.4428	0.9036	0.3774	0.2642	3.4073	5.3131	4.9408	3.5706	4.3783	2.8185	0.7278	1.0964	0.574	0.4443	0.5596	2.4148
1277	uracil	Nucleotide	Pyrimidine metabolism, uracil containing	2.2387	1.1894	0.8146	0.4499	1.5983	2.6714	0.3727	1.2427	0.7007	0.5361	1.3796	1.0214	0.572	1.1533	1.4215	0.9786	0.9388	0.4223
1247	urate	Nucleotide	Purine metabolism, urate metabolism	1.6597	1.0834	1.6056	0.8955	0.7021	1	0.3608	0.3608	1.3492	0.3608	0.9613	2.047	0.3689	1.3445	1.4255	0.6938	0.4188	0.3608
1279	uridine	Nucleotide	Pyrimidine metabolism, uracil containing	1.0852	0.6468	0.5156	0.2425	0.7056	0.8619	1.6395	1.9823	0.8267	4.2552	3.296	0.5299	0.535	0.9148	1.3967	1.174	1.2233	3.1144
1287	uridine monophosphate (5' or 3')	Nucleotide	Pyrimidine metabolism, uracil containing	2.2574	2.9132	1.4244	0.7286	0.9343	2.0194	0.2051	0.2051	0.477	0.3734	0.2051	0.5321	0.9698	1.4222	1.2005	1.0302	0.9353	1.8528
200	valine	Amino acid	Valine, leucine and isoleucine metabolism	1.3961	0.9682	2.2174	1.2589	0.6024	1.0318	0.9165	2.1038	2.1819	0.8463	2.0757	1.8286	0.9106	1.2809	0.8024	0.605	0.7693	0.8766
376.4	valylalanine	Peptide	Dipeptide	0.1145	0.1145	0.5222	0.1851	0.1145	0.1145	3.2764	2.3328	4.8629	5.6804	3.4677	0.3948	0.1145	0.1145	0.1145	0.2046	0.1145	1
368.9	valylarginine	Peptide	Dipeptide	0.0404	0.0404	0.1556	0.0404	0.0404	0.0404	1.2483	0.7828	1.5132	1.7853	1.2172	0.0404	0.0404	0.0404	0.0404	0.0404	0.0404	0.2815
370.1	valylglutamine	Peptide	Dipeptide	0.5453	0.5453	0.5453	0.5453	0.5453	0.5453	0.8688	0.5453	1	1.7745	1.0462	0.5453	0.5453	0.5453	0.5453	0.5453	0.5453	0.5453
449	valylglycine	Peptide	Dipeptide	0.8802	0.4548	2.6171	0.9516	0.5488	0.2643	2.9392	4.0873	6.9872	7.1219	6.3838	1.1701	0.4296	0.6077	0.549	1.0484	0.47	2.37
442.1	valyllysine	Peptide	Dipeptide	0.145	0.0868	0.8347	0.2272	0.0868	0.0868	2.1487	2.6361	3.7723	2.9251	3.7405	0.3568	0.0868	0.0868	0.0868	0.198	0.0868	1.1653
372	valylmethionine	Peptide	Dipeptide	0.2729	0.2729	0.2729	0.2729	0.2729	0.2729	1.134	0.3542	1	6.8097	1.137	0.2729	0.2729	0.2729	0.2729	0.2729	0.2729	0.5928
374	valylphenylalanine	Peptide	Dipeptide	0.3157	0.295	1	0.4552	0.295	0.295	4.8716	2.9648	5.4133	23.2393	3.8439	0.295	0.4387	0.295	0.295	0.3836	0.295	0.295
371	valylserine	Peptide	Dipeptide	0.0399	0.0399	0.1043	0.0399	0.0399	0.0399	1.1665	0.8335	1.5578	1.8164	1.3654	0.0399	0.0399	0.0399	0.0399	0.0399	0.0399	0.1965
373	valyltyrosine	Peptide	Dipeptide	0.6713	0.6713	0.6713	0.6713	0.6713	0.6713	1	0.6713	1.271	2.5156	0.8834	0.6713	0.6713	0.6713	0.6713	0.6713	0.6713	0.6713
375	valylvaline	Peptide	Dipeptide	0.1347	0.1347	0.3243	0.1347	0.1347	0.1347	1	0.6313	1.4152	3.2767	1.3327	0.1347	0.1347	0.1347	0.1347	0.1347	0.1347	0.1347
1187	xanthine	Nucleotide	Purine metabolism, (hypo)xanthine/inosine containing	1.7262	1.7253	1.1804	0.7692	1.2081	1.8866	0.2497	0.5829	0.8755	0.3891	0.8589	1.1137	0.7664	1.1769	1.237	1.009	0.991	0.52
633	xylitol	Carbohydrate	Nucleotide sugars, pentose metabolism	1.4937	1.5323	1.7162	1.1507	0.3712	1.6438	0.9716	1.8776	2.8561	0.9593	0.7325	1	0.8268	1.093	0.9358	0.5697	0.7047	0.3712
