# Supplementary material for: Caveolin-1 Is a Critical Determinant of Autophagy, Metabolic Switching, and Oxidative Stress in Vascular Endothelium
Source: PLoS One. 2014 Feb 3;9(2):e87871. doi: 10.1371/journal.pone.0087871 (PMC3912129; doi:10.1371/journal.pone.0087871)
Supplement: Table S2 — Dipeptides detected in endothelial cells after transfection with control or caveolin-1 siRNA. This table shows the heat map associated with the statistical analysis of quantitative metabolomic data for dipeptides following siRNA-mediated caveolin-1 knockdown in endothelial cells. (XLSX) [file pone.0087871.s002.xlsx]

## Sheet: Sheet1
Table S2: Dipeptides detected in endothelialcells after transfection with control or caveolin-1 siRNA
Heat map associated with the statistical analysis of the data.
	Fold of change			Fold of change		Welch's Two-Sample t-Test
Biochemical name	Cav-1 KD		Biochemical name	Cav-1 KD
	ctrl			ctrl
glycylvaline	2.82		cyclo(gly-phe)	2.8
glycylglycine	2.46		aspartylleucine	2.82
glycylmethionine	5.66		histidylleucine	3.63
glycylserine	3.75		histidylmethionine	3.72
glycylproline	2.87		methionylserine	2.89
glycylisoleucine	3.05		isoleucylalanine	8.92
glycylleucine	3.75		isoleucylarginine	6.44
glycyllysine	8.34		isoleucylglutamate	3.56
glycylphenylalanine	3.87		isoleucylglutamine	15.25
glycyltyrosine	4.28		isoleucylglycine	2.48
alanylalanine	11.52		isoleucylserine	10.3
alanylthreonine	10.35		isoleucyltyrosine	2.68
alanylvaline	16.69		leucylalanine	27.43
alanylmethionine	10.39		leucylarginine	7.72
alanylleucine	25.92		leucylasparagine	13.55
alanylarginine	18.02		leucylaspartate	4.21
alanylisoleucine	4.96		leucylglutamate	9.68
alanyllysine	1.24		leucylglycine	29.47
alanylphenylalanine	11.89		leucylhistidine	5.38
alanyltyrosine	4.79		leucylphenylalanine	3.64
arginylproline	6.66		leucylserine	24.45
prolylleucine	3.03		leucyltyrosine	2.07
prolylglycine	1.64		lysylthreonine	7.46
prolylalanine	2.33		lysylvaline	2.92
isoleucylleucine	3.11		phenylalanylleucine	22.99
leucylleucine	33.4		phenylalanylisoleucine	5.73
leucylisoleucine	1.94		phenylalanylserine	4.67
pro-hydroxy-pro	1.23		serylleucine	19.55
threonylphenylalanine	2.68		serylphenyalanine	15.45
phenylalanylphenylalanine	6.36		threonylalanine	7.76
phenylalanylalanine	5.66		threonylarginine	6.22
phenylalanylglutamate	3.74		threonylleucine	1.47
phenylalanyltyrosine	1.28		tyrosylleucine	5.88
phenylalanylvaline	8.91		tyrosylglycine	2.78
phenylalanylglycine	2.92		tyrosyltyrosine	7.15
phenylalanylmethionine	5.48		tyrosylhistidine	5.65
valylarginine	18.42		tyrosylphenylalanine	6.73
valylglutamine	1.77		tyrosyllysine	4.72
valylserine	22.33		valyllysine	10.62
valylmethionine	6.54		leucylmethionine	3.8
valyltyrosine	1.74		ser-ala	2.55
valylphenylalanine	15.3		serylmethionine	11.19
valylvaline	7.81		seryltyrosine	14.59
cysteinylglycine	0.94		serylvaline	3.27
arginylphenylalanine	9.33		valylglycine	5.02
tyrosylvaline	4.35		methionylglycine	17.14
valylalanine	17.18		phenylalanylaspartate	2.53
cyclo(leu-gly)	1.16		tyrosylglutamine	4.64
			phenylalanylarginine	8.15
